# Supplementary material for: Dramatic cropland expansion in Myanmar following political reforms threatens biodiversity
Source: Sci Rep. 2018 Nov 8;8:16558. doi: 10.1038/s41598-018-34974-8 (PMC6224574; doi:10.1038/s41598-018-34974-8)
Supplement: Supplementary file 2 — Dataset 1 [file 41598_2018_34974_MOESM2_ESM.xlsx]

## Sheet: Title page
Title: Dramatic cropland expansion in Myanmar following political reforms threatens biodiversity
Author list: Zhang, Y., Prescott, G. W., Tay, R. E., Dickens, B. L., Webb, E. L., Htun, S., Tizard, R. J., Rao, M., Carrasco, L.R.

## Sheet: Appendix_S2_Supplementary_Data
	land_use	agriculture	transport	elevation	region_type	region_code1	region_code2	region_code3	rdist	resid	PA	ID
1	1	4483.75	84.1629	290	Division	13	57	269	22.4581	1	0	1
2	1	4401.08	87.8996	0	Division	13	57	269	22.3875	2	0	2
3	2	3327.05	0	1	Division	13	57	269	22.3057	3	0	3
4	1	3739.69	117.793	216	Division	13	57	269	22.2113	4	0	4
5	1	4109.75	101.067	122	Division	13	57	269	22.2246	5	0	5
6	2	3783.72	0	0	Division	13	57	269	22.3149	6	0	6
7	1	2996.35	0	153	Division	13	57	269	22.1302	7	0	7
8	1	4408.95	87.5437	0	Division	13	57	269	22.0497	8	0	8
9	1	3971.96	107.294	51	Division	13	57	269	22.1436	9	0	9
10	1	4180.62	97.8639	31	Division	13	57	269	22.0326	10	0	10
11	1	4231.8	95.5507	105	Division	13	57	269	22.0496	11	0	11
12	1	4397.14	88.0775	186	Division	13	57	269	21.8474	12	0	12
13	0	4125.5	100.355	18	Division	13	57	269	21.9386	13	0	13
14	1	4027.08	104.803	389	Division	13	57	269	21.9557	14	0	14
15	1	4306.6	92.17	44	Division	13	57	269	21.9733	15	0	15
16	1	4082.2	102.312	20	Division	13	57	269	21.8447	16	0	16
17	1	3597.96	124.198	163	Division	13	57	269	21.8618	17	0	17
18	1	4271.16	93.7714	2	Division	13	57	269	21.8795	18	0	18
19	1	3948.34	108.362	44	Division	13	57	269	21.8977	19	0	19
20	2	4149.12	99.2874	29	Division	13	57	269	21.7509	20	0	20
21	1	3830.24	113.7	118	Division	13	57	269	21.768	21	0	21
22	1	4389.27	88.4334	45	Division	13	57	269	21.7858	22	0	22
23	1	3471.98	129.892	2	Division	13	57	269	21.8041	23	0	23
24	1	3389.31	133.629	58	Division	13	57	269	21.6743	24	0	24
25	1	4491.63	83.8071	39	Division	13	57	269	21.6921	25	0	25
26	1	3204.28	141.992	74	Division	13	57	269	21.7105	26	0	26
27	0	4216.05	96.2625	43	Division	13	57	269	21.7294	27	0	27
28	2	3866.4	0	0	Division	13	57	269	21.4089	28	0	28
29	1	3554.66	126.155	43	Division	13	57	269	21.5807	29	0	29
30	1	4444.39	85.9423	43	Division	13	57	269	21.5985	30	0	30
31	1	3798.74	115.124	75	Division	13	57	269	21.617	31	0	31
32	1	3928.66	109.252	42	Division	13	57	269	21.636	32	0	32
33	1	3858.52	0	102	Division	13	57	269	21.3039	33	0	33
34	1	4133.37	99.9991	4	Division	13	57	269	21.4699	34	0	34
35	1	3452.3	130.782	23	Division	13	57	269	21.4872	35	0	35
36	0	3834.17	113.522	40	Division	13	57	269	21.5051	36	0	36
37	1	4255.42	94.4831	68	Division	13	57	269	21.5235	37	0	37
38	0	4440.45	86.1202	46	Division	13	57	269	21.5426	38	0	38
39	0	5153.78	92.8388	2	Division	13	57	269	21.5623	39	0	39
40	1	3767.98	0	243	Division	13	57	269	21.21	40	0	40
41	1	3984.5	0	0	Division	13	57	269	21.2838	41	0	41
42	1	3924.72	109.43	11	Division	13	57	269	21.3764	42	0	42
43	1	3157.03	144.127	46	Division	13	57	269	21.3937	43	0	43
44	1	4038.89	104.27	90	Division	13	57	269	21.4117	44	0	44
45	1	4066.45	103.024	89	Division	13	57	269	21.4302	45	0	45
46	1	3881.42	111.387	200	Division	13	57	269	21.4493	46	0	46
47	0	4546.74	81.316	73	Division	13	57	269	21.4691	47	0	47
48	1	3968.76	0	193	Division	13	57	269	21.1902	48	0	48
49	1	3924.72	109.43	25	Division	13	57	269	21.283	49	0	49
50	1	3349.94	135.408	38	Division	13	57	269	21.3004	50	0	50
51	1	3542.85	126.689	241	Division	13	57	269	21.3184	51	0	51
52	1	3845.98	112.988	81	Division	13	57	269	21.337	52	0	52
53	1	4554.62	80.9601	27	Division	13	57	269	21.3562	53	0	53
54	0	4597.92	79.0029	40	Division	13	57	269	21.376	54	0	54
55	0	5082.16	57.1169	11	Division	13	57	269	21.3964	55	0	55
56	1	3874.27	0	100	Division	13	57	269	21.0336	56	0	56
57	1	3763.31	116.725	17	Division	13	57	268	21.1897	57	0	57
58	1	2747.6	162.632	143	Division	13	57	268	21.2071	58	0	58
59	1	2161.01	189.144	424	Division	13	57	269	21.2252	59	0	59
60	1	3464.11	130.248	54	Division	13	57	269	21.2438	60	0	60
61	0	4160.93	98.7536	34	Division	13	57	269	21.2631	61	0	61
62	0	4208.17	96.6184	34	Division	13	57	269	21.283	62	0	62
63	1	3483.79	129.358	36	Division	13	57	268	21.0965	63	0	63
64	1	2464.15	175.443	66	Division	13	57	268	21.114	64	0	64
65	1	1456.31	220.994	282	Division	13	57	269	21.1321	65	0	65
66	1	2377.54	179.358	183	Division	13	57	269	21.1508	66	0	66
67	1	3082.23	147.508	188	Division	13	57	269	21.1701	67	0	67
68	1	4275.86	148.642	33	Division	13	57	269	21.1901	68	0	68
69	1	3559.32	0	50	Division	13	57	268	20.9864	69	0	69
70	1	3495.6	128.824	8	Division	13	57	268	21.0034	70	0	70
71	1	3322.38	136.654	13	Division	13	57	268	21.0209	71	0	71
72	1	2369.66	179.714	122	Division	13	57	269	21.0391	72	0	72
73	1	2369.66	179.714	83	Division	13	57	269	21.0579	73	0	73
74	1	3365.69	134.696	84	Division	13	57	269	21.0773	74	0	74
75	1	4472.7	136.13	56	Division	13	57	269	21.0973	75	0	75
76	1	3547.51	0	35	Division	13	57	268	20.8308	76	1	76
77	1	3614.44	0	33	Division	13	57	268	20.8934	77	0	77
78	1	3764.04	0	2	Division	13	57	268	20.9104	78	0	78
79	1	3512.08	0	4	Division	13	57	268	20.928	79	0	79
80	1	3279.08	138.611	47	Division	13	57	269	20.9462	80	0	80
81	1	2535.01	172.24	77	Division	13	57	269	20.9651	81	0	81
82	1	3590.09	124.554	74	Division	13	57	269	20.9845	82	0	82
83	1	4444.39	85.9423	49	Division	13	57	269	21.0046	83	0	83
84	1	3606.57	0	90	Division	13	57	268	20.7377	84	1	84
85	2	4130.17	0	2	Division	13	57	268	20.8352	85	0	85
86	1	3755.44	117.081	40	Division	13	57	268	20.8535	86	0	86
87	1	3318.45	136.832	120	Division	13	57	269	20.8724	87	0	87
88	1	4101.88	101.423	83	Division	13	57	269	20.8919	88	0	88
89	1	4495.56	83.6291	63	Division	13	57	269	20.912	89	0	89
90	0	3550.72	126.333	188	Division	13	57	269	20.9328	90	0	90
91	1	3905.77	0	118	Division	13	57	268	20.6447	91	1	91
92	1	4189.22	0	0	Division	13	57	268	20.7248	92	0	92
93	1	4219.98	96.0846	32	Division	13	57	268	20.7609	93	0	93
94	1	4534.93	81.8498	43	Division	13	57	268	20.7798	94	0	94
95	1	3924.72	109.43	292	Division	13	57	269	20.7994	95	0	95
96	1	4601.86	78.8249	57	Division	13	57	269	20.8196	96	0	96
97	1	3121.6	145.728	184	Division	13	57	269	20.8404	97	0	97
98	1	2318.49	182.027	118	Division	13	57	269	20.8618	98	0	98
99	1	4185.28	0	132	Division	13	57	268	20.4974	99	1	99
100	1	4078.99	0	11	Division	13	57	268	20.6322	100	0	100
101	1	4212.84	0	2	Division	13	57	268	20.6684	101	0	101
102	1	3995.58	106.227	19	Division	13	57	268	20.6874	102	0	102
103	1	4601.86	78.8249	90	Division	13	57	269	20.707	103	0	103
104	1	4456.2	85.4085	83	Division	13	57	269	20.7272	104	0	104
105	1	3735.75	117.97	250	Division	13	57	269	20.7481	105	0	105
106	1	2377.54	179.358	183	Division	13	57	268	20.7696	106	0	106
107	1	3550.72	126.333	288	Division	13	57	268	20.7917	107	1	107
108	1	4094.01	101.778	184	Division	13	57	268	20.8144	108	1	108
109	1	4055.37	0	149	Division	13	57	268	20.3692	109	0	109
110	1	3862.46	0	197	Division	13	57	268	20.4173	110	1	110
111	1	3956.95	0	1	Division	13	57	268	20.4307	111	1	111
112	1	3811.28	0	103	Division	13	57	268	20.4446	112	1	112
113	1	4412.89	87.3658	4	Division	13	57	268	20.6147	113	0	113
114	1	4306.6	92.17	130	Division	13	57	268	20.635	114	0	114
115	1	4160.93	98.7536	476	Division	13	57	268	20.6559	115	0	115
116	1	2649.18	167.08	483	Division	13	57	268	20.6775	116	1	116
117	1	3944.41	108.54	196	Division	13	57	268	20.6997	117	1	117
118	1	4672.72	75.6221	145	Division	13	57	268	20.7225	118	1	118
119	1	4330.22	91.1024	31	Division	13	57	268	20.3379	119	1	119
120	1	4381.4	88.7892	6	Division	13	57	268	20.5429	120	0	120
121	1	4109.75	101.067	184	Division	13	57	268	20.5639	121	0	121
122	1	3660.95	121.351	285	Division	13	57	268	20.5855	122	1	122
123	1	4164.87	98.5756	89	Division	13	57	268	20.6078	123	1	123
124	1	4424.7	86.832	184	Division	13	57	268	20.6307	124	1	124
125	1	1562.61	216.19	390	Division	13	57	268	20.6783	125	1	125
126	1	4790.83	70.2841	37	Division	13	57	268	20.3551	126	0	126
127	1	3791.6	0	20	Division	13	57	268	20.4305	127	0	127
128	1	4499.5	83.4512	42	Division	13	57	268	20.4509	128	0	128
129	1	4656.98	76.3338	78	Division	13	57	268	20.472	129	0	129
130	1	4653.04	76.5118	204	Division	13	57	268	20.4936	130	1	130
131	1	4582.18	79.7146	35	Division	13	57	268	20.516	131	1	131
132	1	4302.66	92.3479	124	Division	13	57	268	20.539	132	1	132
133	1	2649.18	167.08	270	Division	13	57	268	20.5626	133	1	133
134	1	1381.51	224.375	393	Division	13	57	268	20.5868	134	1	134
135	1	5125.46	55.1597	0	Division	13	57	268	20.2629	135	0	135
136	0	4429.37	0	0	Division	13	57	268	20.3188	136	0	136
137	2	3638.06	0	2	Division	13	57	268	20.3386	137	0	137
138	1	4578.24	79.8925	162	Division	13	57	268	20.3591	138	0	138
139	1	4660.91	76.1559	167	Division	13	57	268	20.3802	139	0	139
140	1	3782.99	115.835	277	Division	13	57	268	20.4019	140	1	140
141	1	4700.28	74.3766	59	Division	13	57	268	20.4244	141	1	141
142	1	3688.51	120.106	199	Division	13	57	268	20.4474	142	1	142
143	1	2090.15	192.347	465	Division	13	57	268	20.4711	143	1	143
144	1	381.554	269.571	291	Division	13	57	268	20.4955	144	1	144
145	1	-405.817	305.157	184	Division	13	57	268	20.5204	145	1	145
146	1	1584.01	455.366	381	Division	13	57	268	20.546	146	1	146
147	2	4472.67	0	0	Division	13	57	268	20.2077	147	0	147
148	1	4475.88	84.5188	22	Division	13	57	268	20.2468	148	0	148
149	1	3991.65	106.405	300	Division	13	57	268	20.2674	149	0	149
150	1	4692.41	74.7324	244	Division	13	57	268	20.2886	150	1	150
151	1	3601.9	124.02	288	Division	13	57	268	20.3104	151	1	151
152	1	4767.21	71.3517	65	Division	13	57	268	20.3329	152	1	152
153	1	4235.73	95.3728	59	Division	13	57	268	20.356	153	1	153
154	1	2649.18	167.08	184	Division	13	57	268	20.3798	154	1	154
155	1	913.029	245.549	328	Division	13	57	268	20.4043	155	1	155
156	1	1011.45	241.101	148	Division	13	57	268	20.4293	156	1	156
157	1	1283.09	228.824	221	Division	13	57	268	20.455	157	1	157
158	1	1133.49	235.585	382	Division	13	57	268	20.4813	158	1	158
159	0	4779.02	70.8179	0	Division	13	57	268	20.1552	159	0	159
160	1	4223.92	95.9066	183	Division	13	57	268	20.1758	160	0	160
161	1	4759.33	71.7075	112	Division	13	57	268	20.1971	161	0	161
162	1	4527.06	82.2057	227	Division	13	57	268	20.219	162	1	162
163	1	4810.51	69.3944	64	Division	13	57	268	20.2415	163	0	163
164	1	4275.1	93.5935	73	Division	13	57	268	20.2648	164	1	164
165	1	3046.8	149.109	83	Division	13	57	268	20.2887	165	1	165
166	1	1503.56	218.859	104	Division	13	57	268	20.3132	166	1	166
167	1	2235.81	185.763	66	Division	13	57	268	20.3384	167	1	167
168	1	2550.76	171.529	92	Division	13	57	268	20.3642	168	1	168
169	1	1893.31	201.244	274	Division	13	57	268	20.3906	169	1	169
170	2	4614.4	0	0	Division	13	57	268	19.9049	170	0	170
171	1	4491.63	83.8071	80	Division	13	57	268	20.0844	171	0	171
172	1	4306.6	92.17	147	Division	13	57	268	20.1057	172	0	172
173	1	3924.72	109.43	153	Division	13	57	268	20.1277	173	0	173
174	1	4578.24	79.8925	78	Division	13	57	268	20.1504	174	0	174
175	1	4853.82	67.4371	26	Division	13	57	268	20.1737	175	0	175
176	1	3779.06	116.013	84	Division	13	57	268	20.1977	176	1	176
177	1	2330.3	181.493	119	Division	13	57	268	20.2223	177	1	177
178	1	3586.15	124.732	162	Division	13	57	268	20.2476	178	1	178
179	1	4007.39	105.693	64	Division	13	57	268	20.2735	179	1	179
180	1	3424.74	132.027	179	Division	13	57	268	20.3001	180	1	180
181	1	2802.58	158.975	383	Division	13	57	268	20.3273	181	0	181
182	1	4826.26	68.6827	15	Division	13	57	268	19.9932	182	0	182
183	1	4719.97	73.4869	45	Division	13	57	268	20.0146	183	0	183
184	1	3810.55	114.59	137	Division	13	57	268	20.0366	184	0	184
185	1	4223.92	95.9066	60	Division	13	57	268	20.0594	185	0	185
186	1	4885.31	66.0136	25	Division	13	57	268	20.0828	186	0	186
187	1	3775.12	116.191	85	Division	13	57	268	20.1068	187	1	187
188	1	2916.89	154.981	85	Division	13	57	268	20.1316	188	1	188
189	1	3968.03	107.472	210	Division	13	57	268	20.157	189	1	189
190	1	4932.56	63.8784	60	Division	13	57	268	20.183	190	1	190
191	1	4751.46	72.0634	107	Division	13	57	268	20.2097	191	1	191
192	1	3881.42	111.387	599	Division	13	57	268	20.237	192	1	192
193	1	4626.21	0	259	Division	13	57	268	19.7211	193	0	193
194	1	4605.8	78.647	95	Division	13	57	268	19.9021	194	0	194
195	1	4845.94	67.793	66	Division	13	57	268	19.9235	195	0	195
196	1	4838.07	68.1489	113	Division	13	57	268	19.9457	196	0	196
197	1	4574.3	80.0705	67	Division	13	57	268	19.9685	197	0	197
198	1	4633.35	77.4014	39	Division	13	57	268	19.992	198	0	198
199	1	3275.14	138.789	97	Division	13	57	268	20.0162	199	0	199
200	1	4074.32	102.668	86	Division	13	57	268	20.041	200	1	200
201	1	4857.76	67.2592	75	Division	13	57	268	20.0665	201	1	201
202	1	4987.67	61.3874	138	Division	13	57	268	20.0927	202	1	202
203	1	4578.24	79.8925	135	Division	13	57	268	20.1195	203	1	203
204	1	4704.22	74.1986	246	Division	13	57	268	20.147	204	1	204
205	1	4676.66	75.4442	36	Division	13	57	268	19.8111	205	0	205
206	1	4546.74	81.316	32	Division	13	57	268	19.8327	206	0	206
207	1	4877.44	66.3695	80	Division	13	57	268	19.8549	207	0	207
208	1	4275.1	93.5935	64	Division	13	57	268	19.8778	208	0	208
209	1	4893.19	65.6578	47	Division	13	57	268	19.9014	209	0	209
210	1	3440.49	131.316	242	Division	13	57	268	19.9257	210	1	210
211	1	4542.81	81.4939	112	Division	13	57	268	19.9506	211	1	211
212	1	5030.98	59.4301	124	Division	13	57	268	19.9762	212	1	212
213	1	3936.53	108.896	375	Division	13	57	268	20.0025	213	1	213
214	1	3562.53	125.8	119	Division	13	57	268	20.0295	214	1	214
215	1	3279.08	138.611	294	Division	13	58	272	20.057	215	1	215
216	1	3377.5	134.163	291	Division	13	58	272	20.0853	216	1	216
217	2	4614.4	0	1	Division	13	57	268	19.4947	217	1	217
218	1	4216.78	0	32	Division	13	57	268	19.6993	218	0	218
219	1	4609.73	78.4691	22	Division	13	57	268	19.7203	219	0	219
220	1	3873.54	111.743	96	Division	13	57	268	19.742	220	0	220
221	1	4802.64	69.7503	44	Division	13	57	268	19.7643	221	0	221
222	1	4830.2	68.5047	40	Division	13	57	268	19.7873	222	0	222
223	1	4948.3	63.1667	27	Division	13	57	268	19.811	223	0	223
224	1	4357.77	89.8568	76	Division	13	57	268	19.8354	224	0	224
225	1	4897.12	65.4798	61	Division	13	57	268	19.8604	225	0	225
226	1	4468.01	84.8747	75	Division	13	57	268	19.8862	226	1	226
227	1	3554.66	126.155	243	Division	13	57	268	19.9125	227	1	227
228	1	3507.41	128.291	89	Division	13	58	272	19.9396	228	1	228
229	1	3806.62	114.768	287	Division	13	58	272	19.9673	229	1	229
230	1	4231.8	95.5507	260	Division	13	58	272	19.9957	230	1	230
231	1	3547.51	0	296	Division	13	58	272	20.0246	231	1	231
232	1	3621.58	123.131	74	Division	13	57	268	19.6514	232	0	232
233	1	3424.74	132.027	89	Division	13	57	268	19.6738	233	0	233
234	1	4027.08	104.803	49	Division	13	57	268	19.6969	234	0	234
235	1	4751.46	72.0634	37	Division	13	57	268	19.7207	235	0	235
236	1	5121.52	55.3376	65	Division	13	57	268	19.7452	236	0	236
237	1	4924.68	64.2343	49	Division	13	57	268	19.7704	237	0	237
238	1	4838.07	68.1489	322	Division	13	57	268	19.7962	238	1	238
239	1	4436.51	86.2982	259	Division	13	58	272	19.8228	239	1	239
240	1	4342.03	90.5686	86	Division	13	58	272	19.8499	240	1	240
241	1	3881.42	111.387	258	Division	13	58	272	19.8778	241	1	241
242	1	3310.57	137.187	525	Division	13	58	272	19.9063	242	1	242
243	1	3590.09	124.554	386	Division	13	58	272	19.9354	243	1	243
244	1	4932.56	63.8784	189	Division	13	58	270	19.3401	244	0	244
245	1	4413.62	0	14	Division	13	58	270	19.3552	245	0	245
246	1	4656.98	76.3338	29	Division	13	57	268	19.5392	246	0	246
247	1	3200.34	142.17	49	Division	13	57	268	19.561	247	0	247
248	1	2224	186.297	121	Division	13	57	268	19.5836	248	0	248
249	1	3704.26	119.394	49	Division	13	57	268	19.6068	249	0	249
250	1	4873.5	66.5474	28	Division	13	57	268	19.6307	250	0	250
251	1	5074.28	57.4728	20	Division	13	57	268	19.6553	251	0	251
252	1	4802.64	69.7503	224	Division	13	57	268	19.6806	252	0	252
253	1	3531.04	127.223	602	Division	13	57	268	19.7065	253	0	253
254	1	3456.24	130.604	269	Division	13	58	272	19.7332	254	1	254
255	1	3515.29	127.935	61	Division	13	58	272	19.7605	255	1	255
256	1	2621.62	168.326	300	Division	13	58	272	19.7884	256	1	256
257	1	2011.41	195.906	86	Division	13	58	272	19.817	257	1	257
258	1	2672.8	166.013	236	Division	13	58	272	19.8463	258	1	258
259	1	2008.2	0	302	Division	13	58	272	19.8762	259	1	259
260	1	4940.43	63.5226	39	Division	13	58	270	19.2489	260	0	260
261	1	4441.18	0	133	Division	13	58	270	19.264	261	0	261
262	1	4779.75	0	15	Division	13	58	270	19.3488	262	0	262
263	1	3999.52	106.049	53	Division	13	57	268	19.4489	263	0	263
264	1	2779.1	161.209	41	Division	13	57	268	19.4708	264	0	264
265	1	2578.32	170.283	138	Division	13	57	268	19.4935	265	0	265
266	1	3755.44	117.081	45	Division	13	57	268	19.5168	266	0	266
267	1	4416.83	87.1878	232	Division	13	57	268	19.5408	267	0	267
268	1	4708.15	74.0207	15	Division	13	57	268	19.5655	268	0	268
269	1	5070.35	57.6507	68	Division	13	57	268	19.5909	269	0	269
270	1	3873.54	111.743	453	Division	13	57	268	19.617	270	1	270
271	1	2082.27	192.703	434	Division	13	58	272	19.6438	271	1	271
272	1	2078.34	192.881	61	Division	13	58	272	19.6712	272	1	272
273	1	1401.2	223.486	93	Division	13	58	272	19.6993	273	1	273
274	1	676.818	256.225	255	Division	13	58	272	19.728	274	1	274
275	1	995.703	241.813	520	Division	13	58	272	19.7574	275	1	275
276	1	638.179	0	367	Division	13	58	272	19.7874	276	1	276
277	1	4480.55	0	89	Division	13	58	270	19.1578	277	0	277
278	1	4460.86	0	87	Division	13	58	270	19.1731	278	0	278
279	1	5113.65	55.6935	27	Division	13	58	270	19.2223	279	0	279
280	1	4172.74	98.2198	163	Division	13	58	270	19.2399	280	0	280
281	1	5019.17	59.9639	34	Division	13	58	270	19.2581	281	0	281
282	1	4255.42	94.4831	70	Division	13	57	268	19.3587	282	0	282
283	1	3479.86	129.536	28	Division	13	57	268	19.3808	283	0	283
284	1	3042.87	149.287	45	Division	13	57	268	19.4036	284	0	284
285	1	4180.62	97.8639	1	Division	13	57	268	19.427	285	0	285
286	1	3586.15	124.732	254	Division	13	57	268	19.4511	286	0	286
287	1	4503.44	83.2733	37	Division	13	57	268	19.4759	287	0	287
288	1	5180.58	52.6686	41	Division	13	57	268	19.5015	288	0	288
289	1	4168.81	98.3977	82	Division	13	57	268	19.5277	289	0	289
290	1	2979.88	152.134	102	Division	13	58	272	19.5546	290	1	290
291	1	1712.21	209.429	43	Division	13	58	272	19.5821	291	1	291
292	1	1153.18	234.695	77	Division	13	58	272	19.6104	292	1	292
293	1	822.481	249.642	106	Division	13	58	272	19.6392	293	1	293
294	1	-189.29	295.371	276	Division	13	58	272	19.6688	294	1	294
295	1	684.691	255.87	310	Division	13	58	272	19.6989	295	1	295
296	1	1814.57	204.802	438	Division	13	58	272	19.7297	296	1	296
297	2	4917.54	0	0	Division	13	58	270	19.0246	297	1	297
298	1	4378.19	0	90	Division	13	58	270	19.0823	298	0	298
299	1	5050.66	58.5404	48	Division	13	58	270	19.1317	299	0	299
300	1	4440.45	86.1202	281	Division	13	58	270	19.1494	300	0	300
301	1	5109.71	55.8714	30	Division	13	58	270	19.1677	301	0	301
302	1	4771.14	71.1737	36	Division	13	57	268	19.2688	302	0	302
303	2	4790.83	70.2841	20	Division	13	57	268	19.291	303	0	303
304	1	3798.74	115.124	50	Division	13	57	268	19.3138	304	0	304
305	1	4208.17	96.6184	24	Division	13	57	268	19.3374	305	0	305
306	1	3267.27	139.145	99	Division	13	57	268	19.3616	306	0	306
307	1	4712.09	73.8428	46	Division	13	57	268	19.3866	307	0	307
308	1	5078.22	57.2949	33	Division	13	57	268	19.4122	308	0	308
309	1	4129.44	100.177	355	Division	13	58	272	19.4385	309	0	309
310	1	3302.7	137.543	94	Division	13	58	272	19.4656	310	1	310
311	1	2972	152.49	41	Division	13	58	272	19.4933	311	1	311
312	1	2542.89	171.885	109	Division	13	58	272	19.5216	312	1	312
313	1	1664.97	211.564	125	Division	13	58	272	19.5507	313	1	313
314	1	444.543	266.724	290	Division	13	58	272	19.5803	314	1	314
315	1	-208.974	296.261	428	Division	13	58	272	19.6106	315	1	315
316	1	578.396	260.674	457	Division	13	58	272	19.6416	316	1	316
317	1	1420.88	222.596	532	Division	13	58	272	19.6731	317	1	317
318	1	2440.53	176.511	755	Division	13	58	272	19.7052	318	1	318
319	1	5448.28	40.569	154	Division	13	58	270	18.9337	319	1	319
320	1	4928.62	64.0564	231	Division	13	58	270	18.9916	320	0	320
321	1	4952.24	62.9888	43	Division	13	58	270	19.0413	321	0	321
322	1	4956.18	62.8108	180	Division	13	58	270	19.059	322	0	322
323	1	5129.4	54.9817	23	Division	13	58	270	19.0774	323	0	323
324	1	4818.39	69.0385	66	Division	13	58	270	19.1364	324	0	324
325	1	3704.26	119.394	70	Division	13	57	268	19.248	325	0	325
326	1	3109.79	146.262	290	Division	13	57	268	19.2723	326	0	326
327	1	4731.78	72.9531	56	Division	13	57	268	19.2974	327	0	327
328	1	5227.82	50.5334	75	Division	13	57	268	19.3232	328	0	328
329	1	4893.19	65.6578	113	Division	13	58	272	19.3496	329	0	329
330	1	4389.27	88.4334	54	Division	13	58	272	19.3768	330	1	330
331	1	4133.37	99.9991	49	Division	13	58	272	19.4046	331	1	331
332	1	3334.19	136.12	87	Division	13	58	272	19.4331	332	1	332
333	1	2180.7	188.255	102	Division	13	58	272	19.4623	333	1	333
334	1	1164.99	234.162	455	Division	13	58	272	19.4921	334	1	334
335	1	1003.58	241.457	469	Division	13	58	272	19.5226	335	1	335
336	1	1456.31	220.994	367	Division	13	58	272	19.5536	336	1	336
337	1	1633.47	212.987	465	Division	13	58	272	19.5853	337	1	337
338	1	2649.18	167.08	429	Division	13	58	272	19.6176	338	1	338
339	1	4924.68	64.2343	25	Division	13	58	270	18.951	339	0	339
340	1	4940.43	63.5226	17	Division	13	58	270	18.9689	340	0	340
341	1	5188.45	52.3127	20	Division	13	58	270	18.9874	341	0	341
342	1	4952.24	62.9888	20	Division	13	58	270	19.0262	342	0	342
343	1	4905	65.124	16	Division	13	58	270	19.0466	343	0	343
344	1	4873.5	66.5474	28	Division	13	58	270	19.0677	344	0	344
345	1	4723.9	73.309	29	Division	13	57	268	19.1118	345	0	345
346	1	4133.37	99.9991	153	Division	13	57	268	19.1349	346	0	346
347	1	3078.3	147.686	71	Division	13	57	268	19.1587	347	0	347
348	1	2664.93	166.369	173	Division	13	57	268	19.1832	348	0	348
349	1	4078.26	102.49	96	Division	13	57	268	19.2084	349	0	349
350	1	4397.14	88.0775	146	Division	13	58	272	19.2343	350	0	350
351	1	5310.49	46.7967	78	Division	13	58	272	19.2609	351	0	351
352	1	5294.75	47.5085	35	Division	13	58	272	19.2882	352	0	352
353	1	4865.63	66.9033	49	Division	13	58	272	19.3162	353	0	353
354	1	3731.82	118.148	77	Division	13	58	272	19.3448	354	1	354
355	1	3298.76	137.721	52	Division	13	58	272	19.3741	355	1	355
356	1	2582.25	170.105	287	Division	13	58	272	19.4041	356	1	356
357	1	2192.51	187.721	331	Division	13	58	272	19.4347	357	1	357
358	1	2657.05	166.724	338	Division	13	58	272	19.466	358	1	358
359	1	2912.95	155.159	330	Division	13	58	272	19.4978	359	1	359
360	1	3452.3	130.782	156	Division	13	58	272	19.5302	360	1	360
361	1	4031.02	104.625	292	Division	13	58	272	19.5632	361	0	361
362	1	4665.58	0	0	Division	13	58	270	18.6378	362	1	362
363	1	5633.31	32.2061	65	Division	13	58	270	18.7523	363	1	363
364	1	5727.8	27.9357	91	Division	13	58	270	18.8108	364	0	364
365	2	5499.46	38.2559	0	Division	13	58	270	18.8975	365	0	365
366	1	5149.08	54.092	22	Division	13	58	270	18.9365	366	0	366
367	1	4908.93	64.946	22	Division	13	58	270	18.957	367	0	367
368	1	4255.42	94.4831	32	Division	13	58	270	18.9782	368	0	368
369	1	4905	65.124	17	Division	13	58	270	19	369	0	369
370	1	4503.44	83.2733	20	Division	13	57	268	19.0226	370	0	370
371	1	3290.89	138.077	92	Division	13	57	268	19.0458	371	0	371
372	1	1798.82	205.514	193	Division	13	57	268	19.0697	372	0	372
373	1	1838.19	203.735	85	Division	13	57	268	19.0943	373	0	373
374	1	2779.1	161.209	293	Division	13	58	272	19.1196	374	0	374
375	1	4452.26	85.5864	159	Division	13	58	272	19.1457	375	0	375
376	1	5105.78	56.0493	49	Division	13	58	272	19.1724	376	0	376
377	1	5314.43	46.6188	18	Division	13	58	272	19.1998	377	0	377
378	1	4857.76	67.2592	158	Division	13	58	272	19.2279	378	0	378
379	1	5156.96	53.7362	21	Division	13	58	272	19.2567	379	1	379
380	1	4239.67	95.1949	225	Division	13	58	272	19.2862	380	0	380
381	1	4094.01	101.778	142	Division	13	58	272	19.3163	381	1	381
382	1	3649.14	121.885	202	Division	13	58	272	19.3471	382	1	382
383	1	4164.87	98.5756	262	Division	13	58	272	19.3785	383	0	383
384	1	4448.32	85.7644	153	Division	13	58	272	19.4105	384	0	384
385	1	4830.2	68.5047	121	Division	13	58	272	19.4431	385	0	385
386	1	5086.09	56.939	214	Division	13	58	272	19.4763	386	0	386
387	1	5106.51	0	144	Division	13	58	270	18.7207	387	0	387
388	1	5063.2	0	0	Division	13	58	270	18.7711	388	0	388
389	1	5196.32	51.9568	27	Division	13	58	270	18.8676	389	0	389
390	1	4999.48	60.8535	29	Division	13	58	270	18.8889	390	0	390
391	1	4432.57	86.4761	11	Division	13	58	270	18.9109	391	0	391
392	1	4676.66	75.4442	21	Division	13	58	270	18.9335	392	0	392
393	1	3495.6	128.824	170	Division	13	57	268	18.9568	393	0	393
394	1	1936.61	199.286	475	Division	13	57	268	18.9809	394	0	394
395	1	2050.78	194.126	535	Division	13	58	272	19.0056	395	0	395
396	1	3243.65	140.212	230	Division	13	58	272	19.0311	396	0	396
397	1	4318.41	91.6362	80	Division	13	58	272	19.0573	397	0	397
398	0	5239.63	49.9996	18	Division	13	58	272	19.0841	398	0	398
399	1	5282.94	48.0423	37	Division	13	58	272	19.1117	399	0	399
400	1	5282.94	48.0423	89	Division	13	58	272	19.14	400	0	400
401	1	4967.99	62.277	58	Division	13	58	272	19.1689	401	0	401
402	1	5263.25	48.9319	227	Division	13	58	272	19.1985	402	0	402
403	1	5212.07	51.2451	115	Division	13	58	272	19.2288	403	0	403
404	1	5160.89	53.5582	76	Division	13	58	272	19.2597	404	0	404
405	1	5180.58	52.6686	82	Division	13	58	272	19.2913	405	0	405
406	1	5086.09	56.939	284	Division	13	58	272	19.3235	406	0	406
407	1	4444.39	85.9423	584	Division	13	58	272	19.3562	407	0	407
408	1	5086.82	0	131	Division	13	58	270	18.6307	408	0	408
409	1	4681.33	0	18	Division	13	58	270	18.6995	409	0	409
410	1	4527.79	0	18	Division	13	58	270	18.7183	410	0	410
411	2	4208.9	0	0	Division	13	58	270	18.7577	411	0	411
412	1	5034.91	59.2521	27	Division	13	58	270	18.7784	412	0	412
413	1	4779.02	70.8179	11	Division	13	58	270	18.7998	413	0	413
414	1	4542.81	81.4939	19	Division	13	58	270	18.8219	414	0	414
415	1	3456.24	130.604	314	Division	13	58	270	18.8446	415	0	415
416	1	2767.29	161.742	81	Division	13	58	270	18.8681	416	0	416
417	1	3452.3	130.782	223	Division	13	57	268	18.8923	417	0	417
418	1	3782.99	115.835	134	Division	13	58	272	18.9172	418	0	418
419	1	4349.9	90.2127	83	Division	13	58	272	18.9427	419	0	419
420	1	5121.52	55.3376	119	Division	13	58	272	18.9691	420	0	420
421	0	5408.91	42.3484	15	Division	13	58	272	18.9961	421	0	421
422	1	5090.03	56.7611	39	Division	13	58	272	19.0238	422	0	422
423	1	4696.34	74.5545	99	Division	13	58	272	19.0522	423	0	423
424	1	3849.92	112.81	229	Division	13	58	272	19.0813	424	0	424
425	1	3960.15	107.828	181	Division	13	58	272	19.1111	425	0	425
426	1	3964.09	107.65	270	Division	13	58	272	19.1415	426	0	426
427	1	3822.36	114.056	251	Division	13	58	272	19.1726	427	0	427
428	1	3838.11	113.344	358	Division	13	58	272	19.2043	428	0	428
429	1	3357.81	135.052	497	Division	13	58	272	19.2366	429	0	429
430	1	3192.47	142.525	638	Division	13	58	272	19.2696	430	0	430
431	1	5051.39	0	0	Division	13	58	270	18.4552	431	1	431
432	1	5275.06	48.3981	16	Division	13	58	270	18.6101	432	0	432
433	1	4562.49	80.6043	16	Division	13	58	270	18.6289	433	0	433
434	1	4971.92	62.0991	17	Division	13	58	270	18.6484	434	0	434
435	1	5373.48	43.9498	0	Division	13	58	270	18.6686	435	0	435
436	1	4866.36	0	27	Division	13	58	270	18.6894	436	0	436
437	1	5078.22	57.2949	31	Division	13	58	270	18.7331	437	0	437
438	1	4239.67	95.1949	111	Division	13	58	270	18.756	438	0	438
439	1	3936.53	108.896	191	Division	13	58	270	18.7796	439	0	439
440	1	4704.22	74.1986	137	Division	13	58	272	18.8039	440	0	440
441	1	4444.39	85.9423	161	Division	13	58	272	18.8289	441	0	441
442	1	4975.86	61.9212	68	Division	13	58	272	18.8546	442	0	442
443	1	5377.42	43.7719	17	Division	13	58	272	18.8811	443	0	443
444	0	5338.05	45.5512	14	Division	13	58	272	18.9082	444	0	444
445	1	4822.32	68.8606	14	Division	13	58	272	18.9361	445	0	445
446	1	4042.83	104.092	106	Division	13	58	272	18.9646	446	0	446
447	1	3330.26	136.298	51	Division	13	58	272	18.9939	447	0	447
448	1	2605.88	169.038	228	Division	13	58	272	19.0238	448	0	448
449	1	2523.2	172.774	335	Division	13	58	272	19.0544	449	0	449
450	1	2578.32	170.283	364	Division	13	58	272	19.0857	450	0	450
451	1	2409.03	177.934	446	Division	13	58	272	19.1176	451	0	451
452	1	1901.18	200.888	663	Division	13	58	272	19.1501	452	0	452
453	1	1633.47	212.987	523	Division	13	58	272	19.1832	453	0	453
454	1	4570.36	80.2484	54	Division	13	58	270	18.6445	454	0	454
455	1	5200.26	51.7789	34	Division	13	58	270	18.6675	455	0	455
456	1	4593.99	79.1808	303	Division	13	58	272	18.6912	456	0	456
457	1	5428.6	41.4587	42	Division	13	58	272	18.7157	457	0	457
458	1	5345.92	45.1953	117	Division	13	58	272	18.7408	458	0	458
459	1	5460.09	40.0352	30	Division	13	58	272	18.7667	459	0	459
460	0	5070.35	57.6507	36	Division	13	58	272	18.7933	460	0	460
461	0	5275.06	48.3981	21	Division	13	58	272	18.8206	461	0	461
462	1	4755.4	71.8855	43	Division	13	58	272	18.8486	462	0	462
463	1	4117.63	100.711	137	Division	13	58	272	18.8773	463	0	463
464	1	2657.05	166.724	346	Division	13	58	272	18.9067	464	0	464
465	1	1365.77	225.087	192	Division	13	58	272	18.9368	465	0	465
466	1	1042.94	239.678	324	Division	13	58	272	18.9676	466	0	466
467	1	1023.26	240.567	424	Division	13	58	272	18.999	467	0	467
468	1	889.408	246.617	320	Division	13	58	272	19.0311	468	0	468
469	1	511.47	263.699	513	Division	13	58	272	19.0637	469	0	469
470	2	5086.82	0	0	Division	13	58	270	18.2751	470	1	470
471	1	5397.1	42.8822	28	Division	13	58	270	18.4318	471	0	471
472	1	5039.58	0	26	Division	13	58	270	18.512	472	0	472
473	1	4496.29	0	34	Division	13	58	270	18.5337	473	0	473
474	1	4967.99	62.277	73	Division	13	58	270	18.5561	474	0	474
475	1	5011.29	60.3197	110	Division	13	58	272	18.5793	475	0	475
476	1	4849.88	67.6151	217	Division	13	58	272	18.6031	476	0	476
477	1	5428.6	41.4587	44	Division	13	58	272	18.6277	477	0	477
478	1	4936.49	63.7005	293	Division	13	58	272	18.653	478	0	478
479	0	5456.16	40.2132	10	Division	13	58	272	18.679	479	0	479
480	0	4932.56	63.8784	12	Division	13	58	272	18.7058	480	0	480
481	0	5223.88	50.7113	28	Division	13	58	272	18.7332	481	0	481
482	1	5062.47	58.0066	116	Division	13	58	272	18.7614	482	0	482
483	1	4031.02	104.625	371	Division	13	58	272	18.7903	483	0	483
484	1	2515.33	173.13	379	Division	13	58	272	18.8198	484	0	484
485	1	1145.3	235.051	400	Division	13	58	272	18.8501	485	0	485
486	1	-445.185	306.937	441	Division	13	58	272	18.881	486	0	486
487	1	-582.975	313.164	359	Division	13	58	272	18.9126	487	0	487
488	1	-642.028	315.833	467	Division	13	58	272	18.9448	488	0	488
489	1	-827.06	324.196	476	Division	13	58	272	18.9776	489	0	489
490	2	4929.35	0	0	Division	13	58	270	18.1286	490	1	490
491	1	5090.76	0	6	Division	13	58	270	18.1852	491	1	491
492	1	5759.29	26.5122	18	Division	13	58	270	18.4236	492	0	492
493	1	5101.84	56.2273	35	Division	13	58	270	18.468	493	0	493
494	1	5464.03	39.8573	79	Division	13	58	272	18.4912	494	0	494
495	1	5471.9	39.5014	25	Division	13	58	272	18.5152	495	0	495
496	1	5416.79	41.9925	178	Division	13	58	272	18.5399	496	0	496
497	1	5503.4	38.078	40	Division	13	58	272	18.5654	497	0	497
498	1	5416.79	41.9925	50	Division	13	58	272	18.5915	498	0	498
499	0	5168.77	53.2024	13	Division	13	58	272	18.6184	499	0	499
500	0	5341.99	45.3733	18	Division	13	58	272	18.646	500	0	500
501	1	4849.88	67.6151	80	Division	13	58	272	18.6744	501	0	501
502	1	3747.56	117.437	234	Division	13	58	272	18.7034	502	0	502
503	1	2224	186.297	269	Division	13	58	272	18.7331	503	0	503
504	1	1302.78	227.934	228	Division	13	58	272	18.7635	504	0	504
505	1	-82.9949	290.567	199	Division	13	58	272	18.7946	505	0	505
506	1	-1271.92	344.303	273	Division	13	58	272	18.8264	506	0	506
507	1	-1980.56	376.331	686	Division	13	58	272	18.8588	507	0	507
508	1	-683.759	653.214	495	Division	13	58	272	18.8918	508	0	508
509	1	5038.85	59.0742	42	Division	13	58	270	18.3573	509	0	509
510	1	5282.94	48.0423	53	Division	13	58	270	18.38	510	0	510
511	1	5279	48.2202	45	Division	13	58	272	18.4034	511	0	511
512	1	5235.69	50.1775	45	Division	13	58	272	18.4275	512	0	512
513	1	5464.03	39.8573	42	Division	13	58	272	18.4524	513	0	513
514	1	5208.13	51.423	415	Division	13	58	272	18.478	514	0	514
515	1	4696.34	74.5545	86	Division	13	58	272	18.5043	515	0	515
516	0	5369.55	44.1277	25	Division	13	58	272	18.5313	516	0	516
517	1	5286.87	47.8643	57	Division	13	58	272	18.5591	517	0	517
518	1	4397.14	88.0775	41	Division	13	58	272	18.5876	518	0	518
519	1	3338.13	135.942	187	Division	13	58	272	18.6168	519	0	519
520	1	2349.98	180.603	385	Division	13	58	272	18.6467	520	0	520
521	1	1385.45	224.197	374	Division	13	58	272	18.6772	521	0	521
522	1	11.4896	286.296	153	Division	13	58	272	18.7085	522	0	522
523	1	-1236.49	342.702	424	Division	13	58	272	18.7404	523	0	523
524	1	-2763.99	411.74	447	Division	13	58	272	18.773	524	0	524
525	1	4299.45	0	225	Division	13	58	270	18.0331	525	1	525
526	1	5263.98	0	0	Division	13	58	270	18.1469	526	0	526
527	1	4921.47	0	22	Division	13	58	270	18.2051	527	0	527
528	2	5094.7	0	1	Division	13	58	270	18.2259	528	0	528
529	1	5181.31	0	28	Division	13	58	270	18.2473	529	0	529
530	2	5243.57	49.8216	25	Division	13	58	270	18.2922	530	0	530
531	1	5401.04	42.7042	52	Division	13	58	272	18.3158	531	0	531
532	2	5401.04	42.7042	41	Division	13	58	272	18.3401	532	0	532
533	1	5475.84	39.3235	71	Division	13	58	272	18.3651	533	0	533
534	1	4952.24	62.9888	394	Division	13	58	272	18.3908	534	0	534
535	1	4771.14	71.1737	78	Division	13	58	272	18.4173	535	0	535
536	1	5432.54	41.2808	28	Division	13	58	272	18.4445	536	0	536
537	1	5156.96	53.7362	53	Division	13	58	272	18.4724	537	0	537
538	1	4184.55	97.686	244	Division	13	58	272	18.501	538	0	538
539	1	2877.52	156.76	309	Division	13	58	272	18.5304	539	0	539
540	1	1302.78	227.934	237	Division	13	58	272	18.5604	540	0	540
541	1	594.144	259.962	314	Division	13	58	272	18.5912	541	0	541
542	1	-846.744	325.086	242	Division	13	58	272	18.6226	542	0	542
543	1	-1267.99	344.125	278	Division	13	58	272	18.6547	543	0	543
544	1	-1901.82	372.772	397	Division	13	58	272	18.6874	544	0	544
545	1	4252.21	0	184	Division	13	58	270	17.944	545	1	545
546	1	4882.11	0	171	Division	13	58	270	17.9585	546	1	546
547	1	4445.12	0	23	Division	13	58	270	18.1171	547	0	547
548	1	5070.35	57.6507	21	Division	13	58	270	18.1379	548	0	548
549	1	5093.97	56.5831	21	Division	13	58	270	18.1595	549	0	549
550	1	5357.74	44.6615	44	Division	13	58	270	18.1817	550	0	550
551	0	5424.66	41.6366	19	Division	13	58	270	18.2284	551	0	551
552	0	5491.59	38.6118	14	Division	13	58	272	18.2528	552	0	552
553	1	5467.97	39.6794	104	Division	13	58	272	18.2779	553	0	553
554	1	5609.69	33.2737	169	Division	13	58	272	18.3038	554	0	554
555	1	5353.8	44.8395	29	Division	13	58	272	18.3305	555	0	555
556	1	5467.97	39.6794	18	Division	13	58	272	18.3578	556	0	556
557	1	5086.09	56.939	50	Division	13	58	272	18.3859	557	1	557
558	1	4558.55	80.7822	197	Division	13	58	272	18.4147	558	0	558
559	1	3263.33	139.323	254	Division	13	58	272	18.4442	559	0	559
560	1	1948.42	198.753	249	Division	13	58	272	18.4744	560	0	560
561	1	668.944	256.581	327	Division	13	58	272	18.5054	561	0	561
562	1	-866.429	325.976	205	Division	13	58	272	18.537	562	0	562
563	1	-1439.63	717.996	268	Division	13	58	272	18.5692	563	0	563
564	1	-652.264	650.515	555	Division	13	58	272	18.6021	564	0	564
565	1	4523.85	0	27	Division	13	58	270	17.841	565	1	565
566	2	5153.75	0	0	Division	13	58	270	17.855	566	1	566
567	0	5483.71	38.9676	15	Division	13	58	270	18.0718	567	0	567
568	0	5184.51	52.4906	19	Division	13	58	270	18.0942	568	0	568
569	0	5279	48.2202	20	Division	13	58	270	18.1173	569	0	569
570	0	5393.17	43.0601	31	Division	13	58	270	18.1412	570	0	570
571	1	5649.06	31.4944	58	Division	13	58	272	18.1657	571	0	571
572	1	4483.75	84.1629	474	Division	13	58	272	18.191	572	0	572
573	1	5050.66	58.5404	110	Division	13	58	272	18.2171	573	0	573
574	0	5542.77	36.2986	17	Division	13	58	272	18.2439	574	1	574
575	0	5369.55	44.1277	27	Division	13	58	272	18.2714	575	1	575
576	1	5334.11	45.7291	39	Division	13	58	272	18.2996	576	1	576
577	1	4908.93	64.946	168	Division	13	58	272	18.3286	577	0	577
578	1	3830.24	113.7	293	Division	13	58	272	18.3583	578	0	578
579	1	2251.56	185.052	251	Division	13	58	272	18.3887	579	0	579
580	1	877.597	247.151	357	Division	13	58	272	18.4198	580	0	580
581	1	-764.07	321.349	186	Division	13	58	272	18.4515	581	0	581
582	1	-1459.32	719.683	516	Division	13	58	272	18.484	582	0	582
583	1	5011.29	60.3197	66	Division	13	58	270	17.7386	583	1	583
584	2	5129.4	54.9817	0	Division	13	58	270	17.7521	584	1	584
585	1	5138	0	0	Division	13	58	270	17.7809	585	1	585
586	1	4756.13	0	363	Division	13	58	270	17.8458	586	0	586
587	1	5412.85	42.1704	141	Division	13	58	270	17.8637	587	0	587
588	0	5224.61	0	13	Division	13	58	270	17.9012	588	0	588
589	1	5204.93	0	20	Division	13	58	270	17.9415	589	0	589
590	0	5307.29	0	15	Division	13	58	270	17.9626	590	0	590
591	1	5838.03	22.9535	1	Division	13	58	270	17.9844	591	0	591
592	0	5267.19	48.754	14	Division	13	58	270	18.0069	592	0	592
593	0	5204.2	51.601	19	Division	13	58	270	18.0302	593	0	593
594	0	5649.06	31.4944	19	Division	13	58	270	18.0542	594	0	594
595	1	5302.62	47.1526	127	Division	13	58	270	18.0789	595	0	595
596	1	4464.07	85.0526	630	Division	13	58	272	18.1044	596	1	596
597	1	5196.32	51.9568	165	Division	13	58	272	18.1306	597	1	597
598	1	5538.83	36.4765	21	Division	13	58	272	18.1575	598	1	598
599	1	4908.93	64.946	168	Division	13	58	272	18.1852	599	1	599
600	1	5326.24	46.085	19	Division	13	58	272	18.2136	600	1	600
601	1	4298.72	92.5259	321	Division	13	58	272	18.2427	601	0	601
602	1	3157.03	144.127	414	Division	13	58	272	18.2726	602	0	602
603	1	1700.4	209.963	421	Division	13	58	272	18.3032	603	0	603
604	1	401.238	268.681	488	Division	13	58	272	18.3344	604	0	604
605	1	-1386.09	349.463	280	Division	13	58	272	18.3663	605	0	605
606	1	-1293.83	700.485	464	Division	13	58	272	18.3989	606	0	606
607	2	5177.37	0	0	Division	13	58	270	17.7077	607	1	607
608	1	5117.59	55.5155	147	Division	13	58	270	17.7757	608	0	608
609	1	5106.51	0	26	Division	13	58	270	17.7942	609	0	609
610	0	5437.2	0	17	Division	13	58	270	17.8135	610	0	610
611	1	5563.18	0	15	Division	13	58	270	17.8334	611	0	611
612	1	5582.87	0	19	Division	13	58	270	17.854	612	0	612
613	1	5180.58	52.6686	21	Division	13	58	270	17.8972	613	0	613
614	1	5751.42	26.8681	57	Division	13	58	270	17.9199	614	0	614
615	0	5715.99	28.4695	11	Division	13	58	270	17.9433	615	0	615
616	1	5538.83	36.4765	59	Division	13	58	270	17.9674	616	0	616
617	1	5464.03	39.8573	83	Division	13	58	270	17.9923	617	0	617
618	1	4842.01	67.9709	183	Division	13	58	272	18.0179	618	1	618
619	1	5172.7	53.0244	55	Division	13	58	272	18.0443	619	1	619
620	1	5326.24	46.085	82	Division	13	58	272	18.0714	620	1	620
621	1	4814.45	69.2165	146	Division	13	58	272	18.0992	621	1	621
622	1	5097.9	56.4052	32	Division	13	58	272	18.1278	622	1	622
623	1	3830.24	113.7	135	Division	13	58	272	18.1571	623	1	623
624	1	2428.72	177.045	348	Division	13	58	272	18.1871	624	1	624
625	1	826.418	249.464	749	Division	13	58	272	18.2179	625	1	625
626	1	-575.101	312.809	368	Division	13	58	272	18.2493	626	0	626
627	1	-1905.76	372.95	584	Division	13	58	272	18.2814	627	0	627
628	1	-1573.35	724.293	742	Division	13	58	272	18.3141	628	0	628
629	1	4582.18	79.7146	494	Division	13	58	270	17.6878	629	0	629
630	1	5527.02	37.0103	108	Division	13	58	270	17.7066	630	0	630
631	0	5845.91	22.5977	39	Division	13	58	270	17.7881	631	0	631
632	1	5727.8	27.9357	99	Division	13	58	270	17.8102	632	0	632
633	1	5460.09	40.0352	176	Division	13	58	270	17.833	633	0	633
634	1	4790.83	70.2841	1	Division	13	58	270	17.8566	634	0	634
635	1	5420.72	41.8146	78	Division	13	58	270	17.8808	635	0	635
636	1	4609.73	78.4691	386	Division	13	58	270	17.9059	636	0	636
637	1	3842.05	113.166	259	Division	13	58	272	17.9317	637	1	637
638	1	5062.47	58.0066	73	Division	13	58	272	17.9582	638	1	638
639	1	4987.67	61.3874	332	Division	13	58	272	17.9854	639	1	639
640	1	5101.84	56.2273	33	Division	13	58	272	18.0135	640	1	640
641	1	4625.48	77.7573	244	Division	13	58	272	18.0422	641	1	641
642	1	3121.6	145.728	376	Division	13	58	272	18.0717	642	1	642
643	1	1912.99	200.354	467	Division	13	58	272	18.1019	643	1	643
644	1	220.143	276.866	374	Division	13	58	272	18.1328	644	1	644
645	1	-1079.02	335.584	466	Division	13	58	272	18.1644	645	1	645
646	1	-2681.32	408.003	770	Division	13	58	272	18.1967	646	0	646
647	1	5008.09	0	20	Division	13	58	270	17.5645	647	0	647
648	1	4897.12	65.4798	351	Division	13	58	270	17.6002	648	0	648
649	1	5527.02	37.0103	16	Division	13	58	270	17.6191	649	0	649
650	0	5365.61	44.3057	18	Division	13	58	270	17.77	650	0	650
651	1	5471.9	39.5014	48	Division	13	58	270	17.7945	651	0	651
652	1	5420.72	41.8146	88	Division	13	58	270	17.8197	652	0	652
653	1	4212.11	96.4404	311	Division	13	58	272	17.8456	653	0	653
654	1	5180.58	52.6686	59	Division	13	58	272	17.8723	654	1	654
655	1	4885.31	66.0136	250	Division	13	58	272	17.8997	655	1	655
656	1	4731.78	72.9531	293	Division	13	58	272	17.9279	656	1	656
657	1	3755.44	117.081	251	Division	13	58	272	17.9569	657	1	657
658	1	2475.96	174.909	532	Division	13	58	272	17.9865	658	1	658
659	1	1184.67	233.272	326	Division	13	58	272	18.0169	659	1	659
660	1	-212.911	296.439	375	Division	13	58	272	18.048	660	1	660
661	1	-1319.17	346.438	327	Division	13	58	272	18.0797	661	1	661
662	1	-3193.11	431.135	837	Division	13	58	272	18.1122	662	1	662
663	1	-1494.61	717.586	912	Division	13	58	272	18.1453	663	0	663
664	1	4744.32	0	164	Division	13	58	270	17.4945	664	0	664
665	1	5538.83	36.4765	38	Division	13	58	270	17.5128	665	0	665
666	0	5971.88	16.9038	15	Division	13	58	270	17.6144	666	0	666
667	1	5290.81	47.6864	16	Division	13	58	270	17.6368	667	0	667
668	0	5649.06	31.4944	8	Division	13	58	270	17.6599	668	0	668
669	1	5416.79	41.9925	24	Division	13	58	270	17.6837	669	0	669
670	1	5456.16	40.2132	40	Division	13	58	270	17.7083	670	0	670
671	1	5086.09	56.939	125	Division	13	58	272	17.7337	671	0	671
672	1	5353.8	44.8395	147	Division	13	58	272	17.7598	672	1	672
673	1	5416.79	41.9925	48	Division	13	58	272	17.7867	673	1	673
674	1	5093.97	56.5831	28	Division	13	58	272	17.8143	674	1	674
675	1	4172.74	98.2198	301	Division	13	58	272	17.8426	675	1	675
676	1	2881.46	156.582	269	Division	13	58	272	17.8717	676	1	676
677	1	1570.48	215.834	377	Division	13	58	272	17.9016	677	1	677
678	1	692.565	255.514	447	Division	13	58	272	17.9321	678	1	678
679	1	-712.891	319.036	512	Division	13	58	272	17.9634	679	1	679
680	1	-1945.13	374.73	376	Division	13	58	272	17.9953	680	1	680
681	1	-3582.86	448.75	938	Division	13	58	272	18.0279	681	1	681
682	1	-2057.58	765.537	769	Division	13	58	272	18.0612	682	1	682
683	1	4449.05	0	250	Division	13	58	270	17.4071	683	0	683
684	1	4771.14	71.1737	646	Division	13	58	270	17.4256	684	0	684
685	1	5448.28	40.569	45	Division	13	58	270	17.5504	685	0	685
686	1	5680.56	30.0709	164	Division	13	58	270	17.5736	686	0	686
687	1	4932.56	63.8784	25	Division	13	58	270	17.5976	687	0	687
688	1	5491.59	38.6118	39	Division	13	58	270	17.6224	688	0	688
689	1	5298.68	47.3305	351	Division	13	58	272	17.6479	689	0	689
690	1	4223.92	95.9066	262	Division	13	58	272	17.6742	690	1	690
691	1	4448.32	85.7644	449	Division	13	58	272	17.7012	691	1	691
692	1	4924.68	64.2343	159	Division	13	58	272	17.729	692	1	692
693	1	4483.75	84.1629	194	Division	13	58	272	17.7575	693	1	693
694	1	3121.6	145.728	202	Division	13	58	272	17.7868	694	1	694
695	1	1566.55	216.012	718	Division	13	58	272	17.8168	695	1	695
696	1	133.532	280.78	497	Division	13	58	272	17.8476	696	1	696
697	1	-1390.03	349.641	622	Division	13	58	272	17.879	697	1	697
698	1	-2614.39	404.979	445	Division	13	58	272	17.9111	698	1	698
699	1	-3948.25	0	729	Division	13	58	272	17.9439	699	1	699
700	1	-293.602	744.112	1025	Division	13	58	272	17.9773	700	1	700
701	1	4799.43	0	146	Division	13	58	270	17.32	701	0	701
702	1	5660.87	30.9606	21	Division	13	58	270	17.4642	702	0	702
703	1	5680.56	30.0709	31	Division	13	58	270	17.4876	703	0	703
704	1	5074.28	57.4728	34	Division	13	58	270	17.5117	704	0	704
705	1	5294.75	47.5085	130	Division	13	58	270	17.5367	705	0	705
706	1	5188.45	52.3127	460	Division	13	58	272	17.5623	706	0	706
707	1	4735.71	72.7752	159	Division	13	58	272	17.5888	707	1	707
708	1	4416.83	87.1878	202	Division	13	58	272	17.616	708	1	708
709	1	5200.26	51.7789	96	Division	13	58	272	17.644	709	1	709
710	1	3889.29	111.031	448	Division	13	58	272	17.6727	710	1	710
711	1	2633.43	167.792	278	Division	13	58	272	17.7021	711	1	711
712	1	1216.17	231.848	578	Division	13	58	272	17.7323	712	1	712
713	1	-291.648	299.997	640	Division	13	58	272	17.7632	713	1	713
714	1	-1874.26	371.527	491	Division	13	58	272	17.7949	714	1	714
715	1	-2626.2	405.512	911	Division	13	58	272	17.8272	715	1	715
716	1	5621.5	32.7399	36	Division	13	58	270	17.4017	716	0	716
717	1	5054.6	58.3625	257	Division	13	58	270	17.4261	717	0	717
718	1	5385.29	43.416	260	Division	13	58	270	17.4511	718	0	718
719	1	5200.26	51.7789	500	Division	13	58	272	17.477	719	0	719
720	1	5334.11	45.7291	127	Division	13	58	272	17.5036	720	1	720
721	1	5125.46	55.1597	52	Division	13	58	272	17.531	721	1	721
722	1	4743.59	72.4193	267	Division	13	58	272	17.5591	722	1	722
723	1	3365.69	134.696	156	Division	13	58	272	17.588	723	1	723
724	1	2420.84	177.401	377	Division	13	58	272	17.6177	724	1	724
725	1	413.049	268.147	590	Division	13	58	272	17.6481	725	1	725
726	1	-964.85	330.424	728	Division	13	58	272	17.6791	726	1	726
727	1	-3487.64	0	935	Division	13	58	272	17.7109	727	1	727
728	2	5397.83	0	0	Division	13	58	271	17.2693	728	0	728
729	2	5775.04	25.8005	0	Division	13	58	271	17.2923	729	0	729
730	1	5633.31	32.2061	24	Division	13	58	271	17.3161	730	0	730
731	1	4857.76	67.2592	385	Division	13	58	271	17.3406	731	0	731
732	1	5432.54	41.2808	198	Division	13	58	272	17.3658	732	1	732
733	1	4779.02	70.8179	112	Division	13	58	272	17.3918	733	1	733
734	1	5090.03	56.7611	94	Division	13	58	272	17.4186	734	1	734
735	1	5164.83	53.3803	351	Division	13	58	272	17.4462	735	1	735
736	1	3641.27	122.241	269	Division	13	58	272	17.4745	736	1	736
737	1	2582.25	170.105	119	Division	13	58	272	17.5036	737	1	737
738	1	1708.27	209.607	302	Division	13	58	272	17.5334	738	1	738
739	1	235.89	276.154	579	Division	13	58	272	17.564	739	1	739
740	1	-1220.75	341.99	871	Division	13	58	272	17.5953	740	1	740
741	0	5401.04	42.7042	5	Division	13	58	271	17.2067	741	0	741
742	2	5590.01	34.1634	50	Division	13	58	271	17.2306	742	0	742
743	1	5251.44	49.4658	301	Division	13	58	271	17.2553	743	0	743
744	1	5401.04	42.7042	345	Division	13	58	272	17.2807	744	1	744
745	1	5353.8	44.8395	181	Division	13	58	272	17.3069	745	1	745
746	1	5306.56	46.9747	166	Division	13	58	272	17.3339	746	1	746
747	1	4920.74	64.4122	142	Division	13	58	272	17.3616	747	1	747
748	1	3483.79	129.358	205	Division	13	58	272	17.3901	748	1	748
749	1	2448.4	176.155	230	Division	13	58	272	17.4194	749	1	749
750	1	1283.09	228.824	386	Division	13	58	272	17.4494	750	1	750
751	1	-303.459	300.531	537	Division	13	58	272	17.4802	751	1	751
752	1	-2319.13	391.634	941	Division	13	58	272	17.5116	752	1	752
753	0	5566.39	35.231	6	Division	13	58	271	17.1213	753	0	753
754	1	5361.67	44.4836	146	Division	13	58	271	17.1453	754	0	754
755	0	5231.76	50.3554	399	Division	13	58	271	17.1702	755	0	755
756	1	5302.62	47.1526	228	Division	13	58	271	17.1958	756	0	756
757	1	4779.02	70.8179	342	Division	13	58	272	17.2221	757	1	757
758	1	5156.96	53.7362	131	Division	13	58	272	17.2493	758	1	758
759	1	4609.73	78.4691	567	Division	13	58	272	17.2772	759	1	759
760	1	3283.01	138.433	373	Division	13	58	272	17.3059	760	1	760
761	1	2101.96	191.813	492	Division	13	58	272	17.3354	761	1	761
762	1	897.281	246.261	383	Division	13	58	272	17.3656	762	1	762
763	1	-92.8227	724.033	786	Division	13	58	272	17.3965	763	1	763
764	0	4736.44	0	6	Division	13	58	271	17.0125	764	0	764
765	1	5420.72	41.8146	4	Division	13	58	271	17.036	765	0	765
766	1	5172.7	53.0244	63	Division	13	58	271	17.0602	766	0	766
767	1	5149.08	54.092	139	Division	13	58	271	17.0853	767	0	767
768	1	5243.57	49.8216	186	Division	13	58	271	17.111	768	0	768
769	1	3975.9	107.116	310	Division	13	58	272	17.1376	769	1	769
770	1	4735.71	72.7752	138	Division	13	58	272	17.165	770	1	770
771	1	5117.59	55.5155	313	Division	13	58	272	17.1931	771	1	771
772	1	3775.12	116.191	352	Division	13	58	272	17.222	772	1	772
773	1	2161.01	189.144	511	Division	13	58	272	17.2516	773	1	773
774	1	472.101	265.478	322	Division	13	58	272	17.282	774	1	774
775	1	-1010.11	815.767	848	Division	13	58	272	17.3131	775	1	775
776	1	5515.21	37.5441	41	Division	13	58	271	16.9509	776	0	776
777	1	5440.41	40.9249	116	Division	13	58	271	16.9754	777	0	777
778	1	5310.49	46.7967	92	Division	13	58	271	17.0006	778	0	778
779	1	4912.87	64.7681	221	Division	13	58	271	17.0265	779	0	779
780	1	3625.52	122.953	445	Division	13	58	272	17.0533	780	0	780
781	1	3952.28	108.184	497	Division	13	58	272	17.0808	781	1	781
782	1	5153.02	53.9141	135	Division	13	58	272	17.1091	782	1	782
783	1	3845.98	112.988	343	Division	13	58	272	17.1382	783	1	783
784	1	2141.33	190.034	622	Division	13	58	272	17.168	784	1	784
785	1	586.27	260.318	610	Division	13	58	272	17.1986	785	1	785
786	1	-907.751	805.53	736	Division	13	58	272	17.2299	786	1	786
787	1	5219.95	50.8892	72	Division	13	58	271	16.8423	787	0	787
788	1	5586.07	34.3413	16	Division	13	58	271	16.8661	788	0	788
789	1	4924.68	64.2343	105	Division	13	58	271	16.8907	789	0	789
790	1	4991.61	61.2094	79	Division	13	58	271	16.9161	790	0	790
791	1	4164.87	98.5756	298	Division	13	58	271	16.9422	791	0	791
792	1	3168.85	143.593	408	Division	13	58	272	16.9691	792	1	792
793	1	3901.1	110.497	339	Division	13	58	272	16.9969	793	1	793
794	1	5038.85	59.0742	105	Division	13	58	272	17.0254	794	1	794
795	1	3523.16	127.579	475	Division	13	58	272	17.0546	795	1	795
796	1	1853.94	203.023	466	Division	13	58	272	17.0847	796	1	796
797	1	-125.57	0	589	Division	13	58	272	17.1155	797	1	797
798	1	-1057.35	820.491	909	Division	13	58	272	17.147	798	1	798
799	1	5605.76	33.4517	423	Division	13	58	271	16.6097	799	0	799
800	1	5479.78	39.1456	27	Division	13	58	271	16.7574	800	0	800
801	1	5105.78	56.0493	126	Division	13	58	271	16.7814	801	0	801
802	1	4408.95	87.5437	175	Division	13	58	271	16.8062	802	0	802
803	1	4003.46	105.871	154	Division	13	58	271	16.8318	803	0	803
804	1	3172.78	143.415	345	Division	13	58	271	16.8581	804	0	804
805	1	2003.54	196.262	254	Division	13	58	272	16.8852	805	1	805
806	1	3759.37	116.903	470	Division	13	58	272	16.9131	806	1	806
807	1	4995.54	61.0315	231	Division	13	58	272	16.9418	807	1	807
808	1	3688.51	120.106	468	Division	13	58	272	16.9713	808	1	808
809	1	1920.86	199.998	695	Division	13	58	272	17.0015	809	1	809
810	1	5310.49	46.7967	185	Division	13	58	271	16.524	810	0	810
811	1	5377.42	43.7719	24	Division	13	58	271	16.6727	811	0	811
812	1	5373.48	43.9498	49	Division	13	58	271	16.6969	812	0	812
813	1	3991.65	106.405	219	Division	13	58	271	16.7219	813	0	813
814	1	3164.91	143.771	181	Division	13	58	271	16.7477	814	0	814
815	1	2082.27	192.703	567	Division	13	58	272	16.7742	815	0	815
816	1	1790.95	205.87	825	Division	13	58	272	16.8015	816	1	816
817	1	3531.04	127.223	497	Division	13	58	272	16.8296	817	1	817
818	1	4723.9	73.309	110	Division	13	58	272	16.8585	818	1	818
819	1	3554.66	126.155	634	Division	13	58	272	16.8882	819	0	819
820	1	1767.33	206.938	985	Division	13	58	272	16.9186	820	0	820
821	1	90.9566	0	781	Division	13	58	272	16.9498	821	0	821
822	1	5475.84	39.3235	0	Division	13	58	271	16.4384	822	0	822
823	1	4917.54	0	5	Division	13	58	271	16.5647	823	0	823
824	1	5534.89	36.6545	36	Division	13	58	271	16.5883	824	0	824
825	1	5086.09	56.939	45	Division	13	58	271	16.6127	825	0	825
826	1	4023.14	104.981	50	Division	13	58	271	16.6378	826	0	826
827	1	2834.21	158.717	246	Division	13	58	271	16.6638	827	0	827
828	1	1460.25	220.817	396	Division	13	58	272	16.6905	828	0	828
829	1	1708.27	209.607	728	Division	13	58	272	16.718	829	0	829
830	1	3511.35	128.113	446	Division	13	58	272	16.7463	830	0	830
831	1	4676.66	75.4442	194	Division	13	58	272	16.7754	831	0	831
832	1	4219.98	96.0846	320	Division	13	58	272	16.8053	832	0	832
833	1	2869.64	157.116	327	Division	13	58	272	16.8359	833	0	833
834	1	594.874	0	704	Division	13	58	272	16.8672	834	0	834
835	0	4897.85	0	11	Division	13	58	271	16.4572	835	0	835
836	1	5617.57	32.9179	22	Division	13	58	271	16.504	836	0	836
837	1	5286.87	47.8643	52	Division	13	58	271	16.5286	837	0	837
838	1	4082.2	102.312	202	Division	13	58	271	16.5539	838	0	838
839	1	3125.54	145.55	84	Division	13	58	271	16.5801	839	0	839
840	1	1397.26	223.663	724	Division	13	58	271	16.607	840	0	840
841	1	1672.84	211.208	434	Division	13	58	272	16.6347	841	0	841
842	1	3499.54	128.647	342	Division	13	58	272	16.6632	842	0	842
843	1	4456.2	85.4085	102	Division	13	58	272	16.6925	843	0	843
844	1	4027.08	104.803	220	Division	13	58	272	16.7226	844	0	844
845	1	2972	152.49	314	Division	13	58	272	16.7534	845	0	845
846	1	1995.66	196.617	654	Division	13	58	272	16.7849	846	0	846
847	1	286.928	271.974	778	Division	13	58	272	16.8172	847	0	847
848	0	5723.86	28.1136	4	Division	13	58	271	16.3728	848	0	848
849	0	5491.59	38.6118	7	Division	13	58	271	16.396	849	0	849
850	1	5775.04	25.8005	11	Division	13	58	271	16.42	850	0	850
851	1	5275.06	48.3981	166	Division	13	58	271	16.4447	851	0	851
852	1	3708.19	119.216	710	Division	13	58	271	16.4703	852	0	852
853	1	2668.87	166.191	246	Division	13	58	271	16.4966	853	0	853
854	1	1365.77	225.087	287	Division	13	58	271	16.5238	854	0	854
855	1	1495.68	219.215	566	Division	13	58	272	16.5517	855	0	855
856	1	3231.83	140.746	238	Division	13	58	272	16.5804	856	0	856
857	1	3751.5	117.259	76	Division	13	58	272	16.6098	857	0	857
858	1	3050.74	148.931	382	Division	13	58	272	16.6401	858	0	858
859	1	2641.31	167.436	547	Division	13	58	272	16.6711	859	0	859
860	1	1999.6	196.44	515	Division	13	58	272	16.7028	860	0	860
861	1	826.418	249.464	545	Division	13	58	272	16.7353	861	0	861
862	1	5416.79	41.9925	23	Division	13	58	271	16.2886	862	0	862
863	0	5877.4	21.1742	8	Division	13	58	271	16.312	863	0	863
864	1	5546.7	36.1207	151	Division	13	58	271	16.3361	864	0	864
865	1	4593.99	79.1808	42	Division	13	58	271	16.3611	865	0	865
866	1	3763.31	116.725	62	Division	13	58	271	16.3868	866	0	866
867	1	2314.55	182.205	482	Division	13	58	271	16.4134	867	0	867
868	1	727.997	253.912	413	Division	13	58	272	16.4407	868	0	868
869	1	1157.11	234.517	247	Division	13	58	272	16.4688	869	0	869
870	1	2074.4	193.059	158	Division	13	58	272	16.4977	870	0	870
871	1	2586.19	169.927	161	Division	13	58	272	16.5274	871	0	871
872	1	2633.43	167.792	351	Division	13	58	272	16.5578	872	0	872
873	1	1763.39	207.116	351	Division	13	58	272	16.589	873	0	873
874	1	1204.36	232.382	371	Division	13	58	272	16.621	874	0	874
875	1	916.966	245.371	840	Division	13	58	272	16.6536	875	0	875
876	1	5204.93	0	31	Division	13	56	266	16.1817	876	0	876
877	1	5582.14	34.5193	40	Division	13	56	266	16.2045	877	0	877
878	1	5633.31	32.2061	319	Division	13	58	271	16.2281	878	0	878
879	1	4877.44	66.3695	380	Division	13	58	271	16.2525	879	0	879
880	1	4369.59	89.323	49	Division	13	58	271	16.2777	880	0	880
881	1	3314.51	137.009	324	Division	13	58	271	16.3036	881	0	881
882	1	2090.15	192.347	587	Division	13	58	272	16.3304	882	0	882
883	1	806.734	250.354	726	Division	13	58	272	16.3579	883	0	883
884	1	204.395	277.578	649	Division	13	58	272	16.3862	884	0	884
885	1	1176.8	233.628	557	Division	13	58	272	16.4153	885	0	885
886	1	1712.21	209.429	359	Division	13	58	272	16.4452	886	0	886
887	1	1869.68	202.311	113	Division	13	58	272	16.4758	887	0	887
888	1	1125.62	235.941	387	Division	13	56	265	16.5072	888	0	888
889	1	590.207	260.14	710	Division	13	56	265	16.5394	889	0	889
890	1	1672.84	211.208	461	Division	13	56	265	16.5722	890	0	890
891	1	4937.22	0	13	Division	13	56	266	16.0977	891	0	891
892	1	5928.58	18.861	37	Division	13	56	266	16.1207	892	0	892
893	1	5227.82	50.5334	451	Division	13	56	266	16.1445	893	0	893
894	1	4188.49	97.508	112	Division	13	58	271	16.1691	894	0	894
895	1	3389.31	133.629	195	Division	13	58	271	16.1945	895	0	895
896	1	2590.13	169.749	135	Division	13	58	271	16.2206	896	0	896
897	1	1192.55	232.916	377	Division	13	58	272	16.2476	897	0	897
898	1	-279.837	299.464	1144	Division	13	58	272	16.2753	898	0	898
899	1	-1047.52	334.161	862	Division	13	58	272	16.3038	899	0	899
900	1	31.1739	285.407	361	Division	13	56	265	16.3331	900	0	900
901	1	700.439	255.158	154	Division	13	56	265	16.3632	901	0	901
902	1	913.029	245.549	157	Division	13	56	265	16.3941	902	0	902
903	1	298.88	273.307	394	Division	13	56	265	16.4257	903	0	903
904	1	1180.73	233.45	652	Division	13	56	265	16.458	904	0	904
905	1	2613.75	168.682	534	Division	13	56	265	16.491	905	0	905
906	1	5345.92	45.1953	156	Division	13	56	266	15.9915	906	0	906
907	1	5778.98	25.6225	33	Division	13	56	266	16.0139	907	0	907
908	1	5810.47	24.1991	156	Division	13	56	266	16.0371	908	0	908
909	1	5011.29	60.3197	100	Division	13	56	266	16.0611	909	0	909
910	1	4180.62	97.8639	206	Division	13	56	266	16.0859	910	0	910
911	1	2668.87	166.191	314	Division	13	58	271	16.1115	911	0	911
912	1	1735.83	208.361	221	Division	13	58	271	16.1379	912	0	912
913	1	133.532	280.78	1131	Division	13	58	271	16.165	913	0	913
914	1	-1787.65	367.612	1373	Division	13	56	265	16.193	914	0	914
915	1	-2323.06	391.811	633	Division	13	56	265	16.2217	915	0	915
916	1	-1012.09	332.559	306	Division	13	56	265	16.2512	916	0	916
917	1	-177.479	294.837	381	Division	13	56	265	16.2815	917	0	917
918	1	82.353	283.094	260	Division	13	56	265	16.3125	918	0	918
919	1	472.101	265.478	280	Division	13	56	265	16.3443	919	0	919
920	1	1082.31	237.898	349	Division	13	56	265	16.3768	920	0	920
921	1	3337.05	395.649	623	Division	13	56	265	16.4101	921	0	921
922	1	5338.05	45.5512	28	Division	13	56	266	15.9077	922	0	922
923	1	5881.34	20.9963	93	Division	13	56	266	15.9304	923	0	923
924	1	5345.92	45.1953	106	Division	13	56	266	15.9538	924	0	924
925	1	4227.86	95.7287	233	Division	13	56	266	15.978	925	0	925
926	1	3397.18	133.273	253	Division	13	56	266	16.003	926	0	926
927	1	1905.12	200.71	493	Division	13	58	271	16.0288	927	0	927
928	1	420.922	267.791	491	Division	13	56	265	16.0553	928	0	928
929	1	-1145.95	338.609	833	Division	13	56	265	16.0827	929	0	929
930	1	-3169.49	430.067	1276	Division	13	56	265	16.1109	930	0	930
931	1	-2771.87	412.096	697	Division	13	56	265	16.1398	931	0	931
932	1	-2043.55	379.178	527	Division	13	56	265	16.1695	932	0	932
933	1	-685.333	317.791	442	Division	13	56	265	16.2	933	0	933
934	1	464.228	265.834	348	Division	13	56	265	16.2313	934	0	934
935	1	1365.77	225.087	360	Division	13	56	265	16.2632	935	0	935
936	1	2015.35	195.728	436	Division	13	56	265	16.296	936	0	936
937	1	3953.74	329.28	716	Division	13	56	265	16.3294	937	0	937
938	1	4555.35	0	0	Division	13	56	266	15.8022	938	0	938
939	1	5975.82	16.7258	103	Division	13	56	266	15.8242	939	0	939
940	1	4928.62	64.0564	542	Division	13	56	266	15.847	940	0	940
941	1	4196.36	97.1522	440	Division	13	56	266	15.8707	941	0	941
942	1	3192.47	142.525	239	Division	13	56	266	15.8951	942	0	942
943	1	2353.92	180.425	360	Division	13	56	266	15.9203	943	0	943
944	1	751.618	252.845	570	Division	13	56	265	15.9463	944	0	944
945	1	-488.491	308.894	308	Division	13	56	265	15.973	945	0	945
946	1	-1933.32	374.196	859	Division	13	56	265	16.0006	946	0	946
947	1	-3921.43	464.053	860	Division	13	56	265	16.029	947	0	947
948	1	-3649.78	451.775	503	Division	13	56	265	16.0581	948	0	948
949	1	-1870.33	371.349	704	Division	13	56	265	16.0881	949	0	949
950	1	-516.049	310.14	624	Division	13	56	265	16.1188	950	0	950
951	1	468.164	265.656	413	Division	13	56	265	16.1502	951	0	951
952	1	1720.08	209.073	296	Division	13	56	265	16.1824	952	0	952
953	1	2554.7	171.351	448	Division	13	56	265	16.2153	953	0	953
954	1	4670.25	256.107	825	Division	13	56	265	16.249	954	0	954
955	1	5889.21	20.6404	8	Division	13	56	266	15.7186	955	0	955
956	1	5637.25	32.0282	444	Division	13	56	266	15.7409	956	0	956
957	1	4117.63	100.711	886	Division	13	56	266	15.7639	957	0	957
958	1	3050.74	148.931	371	Division	13	56	266	15.7878	958	0	958
959	1	2212.19	186.831	501	Division	13	56	266	15.8124	959	0	959
960	1	1267.35	229.535	376	Division	13	56	266	15.8378	960	0	960
961	1	70.5424	283.627	395	Division	13	56	265	15.864	961	0	961
962	1	-1264.05	343.947	467	Division	13	56	265	15.891	962	0	962
963	1	-2555.34	402.31	882	Division	13	56	265	15.9188	963	0	963
964	1	-4244.25	478.643	641	Division	13	56	265	15.9474	964	0	964
965	1	-3515.93	445.726	648	Division	13	56	265	15.9767	965	0	965
966	1	-1539.63	356.403	874	Division	13	56	265	16.0069	966	0	966
967	1	-205.037	296.083	680	Division	13	56	265	16.0378	967	0	967
968	1	209.062	0	322	Division	13	56	265	16.0694	968	0	968
969	1	1232.64	0	480	Division	13	56	265	16.1018	969	0	969
970	1	2779.1	161.209	639	Division	13	56	265	16.135	970	0	970
971	1	4756.86	247.262	904	Division	13	56	265	16.1688	971	0	971
972	1	5295.48	0	75	Division	13	56	264	15.5531	972	0	972
973	0	4630.15	0	4	Division	13	56	266	15.6137	973	0	973
974	1	5920.71	19.2169	8	Division	13	56	266	15.6354	974	0	974
975	1	5416.79	41.9925	395	Division	13	56	266	15.6578	975	0	975
976	1	3739.69	117.793	187	Division	13	56	266	15.6811	976	0	976
977	1	2771.22	161.564	376	Division	13	56	266	15.7051	977	0	977
978	1	1353.96	225.621	578	Division	13	56	266	15.7299	978	0	978
979	1	176.837	278.823	439	Division	13	56	266	15.7556	979	0	979
980	1	-893.986	327.221	600	Division	13	56	265	15.782	980	0	980
981	1	-2291.57	390.388	711	Division	13	56	265	15.8092	981	0	981
982	1	-3445.07	442.523	484	Division	13	56	265	15.8372	982	0	982
983	1	-4004.1	467.789	401	Division	13	56	265	15.866	983	0	983
984	1	-2811.23	413.875	873	Division	13	56	265	15.8956	984	0	984
985	1	-1043.59	333.983	443	Division	13	56	265	15.926	985	0	985
986	1	98.1004	282.382	268	Division	13	56	265	15.9571	986	0	986
987	1	405.905	0	278	Division	13	56	265	15.9889	987	0	987
988	1	1417.68	0	170	Division	13	56	265	16.0215	988	0	988
989	1	3007.43	150.888	562	Division	13	56	265	16.0548	989	0	989
990	1	4997	222.736	745	Division	13	56	265	16.0889	990	0	990
991	1	5739.61	27.4019	60	Division	13	56	264	15.4505	991	0	991
992	1	5456.89	0	6	Division	13	56	264	15.4693	992	0	992
993	0	5499.46	38.2559	7	Division	13	56	266	15.5093	993	0	993
994	0	5688.43	29.715	6	Division	13	56	266	15.5304	994	0	994
995	1	6058.5	12.9892	26	Division	13	56	266	15.5523	995	0	995
996	1	5338.05	45.5512	190	Division	13	56	266	15.575	996	0	996
997	1	4838.07	68.1489	286	Division	13	56	266	15.5984	997	0	997
998	1	3775.12	116.191	297	Division	13	56	266	15.6227	998	0	998
999	1	2255.5	184.874	219	Division	13	56	266	15.6477	999	0	999
1000	1	539.028	262.453	805	Division	13	56	266	15.6736	1000	0	1000
1001	1	-984.534	331.314	282	Division	13	56	265	15.7002	1001	0	1001
1002	1	-1311.29	346.082	398	Division	13	56	265	15.7277	1002	0	1002
1003	1	-1913.63	373.306	351	Division	13	56	265	15.7559	1003	0	1003
1004	1	-3393.89	440.21	998	Division	13	56	265	15.7849	1004	0	1004
1005	1	-2752.18	411.206	943	Division	13	56	265	15.8147	1005	0	1005
1006	1	-1039.65	333.805	556	Division	13	56	265	15.8453	1006	0	1006
1007	1	-311.332	300.887	529	Division	13	56	265	15.8766	1007	0	1007
1008	1	724.06	254.09	164	Division	13	56	265	15.9087	1008	0	1008
1009	1	1550.8	216.724	564	Division	13	56	265	15.9415	1009	0	1009
1010	1	2279.12	183.806	399	Division	13	56	265	15.975	1010	0	1010
1011	1	3623.04	363.052	877	Division	13	56	265	16.0092	1011	0	1011
1012	0	4586.84	0	0	Division	13	56	264	15.3484	1012	0	1012
1013	1	5590.01	34.1634	218	Division	13	56	264	15.3667	1013	0	1013
1014	1	5468.7	0	1	Division	13	56	264	15.3858	1014	0	1014
1015	1	6117.55	10.3202	17	Division	13	56	266	15.4474	1015	0	1015
1016	1	6082.12	11.9216	88	Division	13	56	266	15.4695	1016	0	1016
1017	1	6125.42	9.96432	22	Division	13	56	266	15.4924	1017	0	1017
1018	1	5357.74	44.6615	29	Division	13	56	266	15.516	1018	0	1018
1019	1	4188.49	97.508	217	Division	13	56	266	15.5405	1019	0	1019
1020	1	2491.71	174.198	310	Division	13	56	266	15.5658	1020	0	1020
1021	1	798.86	250.71	688	Division	13	56	265	15.5919	1021	0	1021
1022	1	291.006	273.663	272	Division	13	56	265	15.6187	1022	0	1022
1023	1	-51.5	289.143	289	Division	13	56	265	15.6464	1023	0	1023
1024	1	-976.66	330.958	361	Division	13	56	265	15.6748	1024	0	1024
1025	1	-2610.45	404.801	701	Division	13	56	265	15.7041	1025	0	1025
1026	1	-3189.17	430.957	931	Division	13	56	265	15.7341	1026	0	1026
1027	1	-1641.99	361.029	836	Division	13	56	265	15.7649	1027	0	1027
1028	1	-523.922	310.495	366	Division	13	56	265	15.7964	1028	0	1028
1029	1	279.196	274.197	134	Division	13	56	265	15.8287	1029	0	1029
1030	1	1007.51	241.279	369	Division	13	56	265	15.8617	1030	0	1030
1031	1	823.211	0	561	Division	13	56	265	15.8954	1031	0	1031
1032	1	5184.51	52.4906	276	Division	13	56	264	15.2832	1032	0	1032
1033	0	5492.32	0	6	Division	13	56	264	15.3024	1033	0	1033
1034	0	6113.61	10.4981	6	Division	13	56	266	15.3431	1034	0	1034
1035	1	5259.31	49.1099	350	Division	13	56	266	15.3646	1035	0	1035
1036	1	5956.14	17.6155	269	Division	13	56	266	15.3869	1036	0	1036
1037	0	6145.11	9.07465	29	Division	13	56	266	15.41	1037	0	1037
1038	1	5196.32	51.9568	125	Division	13	56	266	15.4339	1038	0	1038
1039	1	3822.36	114.056	268	Division	13	56	266	15.4586	1039	0	1039
1040	1	1885.43	201.6	541	Division	13	56	266	15.4841	1040	0	1040
1041	1	834.292	249.108	278	Division	13	56	265	15.5104	1041	0	1041
1042	1	1247.66	230.425	280	Division	13	56	265	15.5375	1042	0	1042
1043	1	479.975	265.122	361	Division	13	56	265	15.5654	1043	0	1043
1044	1	-909.734	327.933	483	Division	13	56	265	15.594	1044	0	1044
1045	1	-2626.2	405.512	829	Division	13	56	265	15.6235	1045	0	1045
1046	1	-2866.35	416.366	1051	Division	13	56	265	15.6537	1046	0	1046
1047	1	-1059.33	334.695	755	Division	13	56	265	15.6847	1047	0	1047
1048	1	-31.8158	288.254	303	Division	13	56	265	15.7165	1048	0	1048
1049	1	735.87	253.556	161	Division	13	56	265	15.749	1049	0	1049
1050	1	1460.25	220.817	559	Division	13	56	265	15.7822	1050	0	1050
1051	1	2287.72	0	596	Division	13	56	265	15.8161	1051	0	1051
1052	1	4850.61	0	0	Division	13	56	264	15.1298	1052	1	1052
1053	1	5377.42	43.7719	54	Division	13	56	264	15.1999	1053	0	1053
1054	0	5488.38	0	6	Division	13	56	264	15.2193	1054	0	1054
1055	0	4980.53	0	5	Division	13	56	264	15.2394	1055	0	1055
1056	1	6223.84	5.51597	27	Division	13	56	266	15.2604	1056	0	1056
1057	1	5369.55	44.1277	140	Division	13	56	266	15.2821	1057	0	1057
1058	1	6184.47	7.29531	85	Division	13	56	266	15.3046	1058	0	1058
1059	1	6105.74	10.854	90	Division	13	56	266	15.3279	1059	0	1059
1060	1	4743.59	72.4193	439	Division	13	56	266	15.352	1060	0	1060
1061	1	3204.28	141.992	698	Division	13	56	266	15.3769	1061	0	1061
1062	1	1846.06	203.379	706	Division	13	56	265	15.4026	1062	0	1062
1063	1	2164.95	188.966	252	Division	13	56	265	15.4292	1063	0	1063
1064	1	1818.5	204.625	387	Division	13	56	265	15.4565	1064	0	1064
1065	1	224.08	276.688	446	Division	13	56	265	15.4846	1065	0	1065
1066	1	-1110.51	337.008	508	Division	13	56	265	15.5135	1066	0	1066
1067	1	-2760.05	411.562	731	Division	13	56	265	15.5432	1067	0	1067
1068	1	-2094.73	381.491	658	Division	13	56	265	15.5736	1068	0	1068
1069	1	-720.765	319.392	813	Division	13	56	265	15.6048	1069	0	1069
1070	1	515.407	263.521	220	Division	13	56	265	15.6368	1070	0	1070
1071	0	1227.98	231.315	264	Division	13	56	265	15.6695	1071	0	1071
1072	1	2306.67	182.561	538	Division	13	56	265	15.7029	1072	0	1072
1073	1	5975.82	16.7258	196	Division	13	56	264	15.1168	1073	0	1073
1074	0	5323.03	0	5	Division	13	56	264	15.1364	1074	0	1074
1075	1	6172.66	7.82911	96	Division	13	56	266	15.1779	1075	0	1075
1076	1	5719.93	28.2916	152	Division	13	56	266	15.1998	1076	0	1076
1077	1	5790.79	25.0887	136	Division	13	56	266	15.2225	1077	0	1077
1078	1	6046.68	13.523	283	Division	13	56	266	15.246	1078	0	1078
1079	1	4263.29	94.1273	1087	Division	13	56	266	15.2704	1079	0	1079
1080	1	2987.75	151.778	746	Division	13	56	265	15.2955	1080	0	1080
1081	1	3444.42	131.138	474	Division	13	56	265	15.3215	1081	0	1081
1082	1	3267.27	139.145	312	Division	13	56	265	15.3482	1082	0	1082
1083	1	2161.01	189.144	379	Division	13	56	265	15.3757	1083	0	1083
1084	1	259.511	275.087	885	Division	13	56	265	15.4041	1084	0	1084
1085	1	-1267.99	344.125	584	Division	13	56	265	15.4332	1085	0	1085
1086	1	-2374.24	394.125	495	Division	13	56	265	15.4631	1086	0	1086
1087	1	-1012.09	332.559	635	Division	13	56	265	15.4938	1087	0	1087
1088	1	291.006	273.663	390	Division	13	56	265	15.5252	1088	0	1088
1089	1	901.218	246.083	191	Division	13	56	265	15.5574	1089	0	1089
1090	1	2042.91	194.482	372	Division	13	56	265	15.5903	1090	0	1090
1091	1	3538.91	126.867	373	Division	13	56	265	15.6239	1091	0	1091
1092	1	6223.84	5.51597	7	Division	13	56	264	15.034	1092	0	1092
1093	0	5508.07	0	5	Division	13	56	264	15.0537	1093	0	1093
1094	1	6038.81	13.8789	162	Division	13	56	266	15.0956	1094	0	1094
1095	0	6243.53	4.62629	6	Division	13	56	266	15.1177	1095	0	1095
1096	1	5511.27	37.7221	305	Division	13	56	266	15.1407	1096	0	1096
1097	1	6058.5	12.9892	876	Division	13	56	266	15.1644	1097	0	1097
1098	1	5156.96	53.7362	1219	Division	13	56	265	15.189	1098	0	1098
1099	1	4739.65	72.5972	432	Division	13	56	265	15.2144	1099	0	1099
1100	1	4664.85	75.978	206	Division	13	56	265	15.2405	1100	0	1100
1101	1	3688.51	120.106	578	Division	13	56	265	15.2675	1101	0	1101
1102	1	2227.94	186.119	582	Division	13	56	265	15.2953	1102	0	1102
1103	1	27.237	285.585	1236	Division	13	56	265	15.3239	1103	0	1103
1104	1	-1618.37	359.961	541	Division	13	56	265	15.3532	1104	0	1104
1105	1	-1236.49	342.702	425	Division	13	56	265	15.3833	1105	0	1105
1106	1	-354.638	302.844	385	Division	13	56	265	15.4142	1106	0	1106
1107	1	676.818	256.225	358	Division	13	56	265	15.4459	1107	0	1107
1108	1	1562.61	216.19	189	Division	13	56	265	15.4783	1108	0	1108
1109	1	4791.56	0	54	Division	13	56	264	14.9322	1109	0	1109
1110	1	6200.22	6.58357	69	Division	13	56	264	14.9514	1110	0	1110
1111	0	5492.32	0	3	Division	13	56	264	14.9713	1111	0	1111
1112	0	5303.35	0	2	Division	13	56	266	14.992	1112	0	1112
1113	1	6003.38	15.4803	50	Division	13	56	266	15.0136	1113	0	1113
1114	1	5975.82	16.7258	184	Division	13	56	266	15.0359	1114	0	1114
1115	1	4849.88	67.6151	190	Division	13	56	265	15.0591	1115	0	1115
1116	1	5562.45	35.4089	1143	Division	13	56	265	15.0831	1116	0	1116
1117	1	5747.48	27.046	1053	Division	13	56	265	15.1079	1117	0	1117
1118	1	5794.73	24.9108	280	Division	13	56	265	15.1335	1118	0	1118
1119	1	5019.17	59.9639	466	Division	13	56	265	15.1599	1119	0	1119
1120	1	3889.29	111.031	583	Division	13	56	265	15.1871	1120	0	1120
1121	1	2275.18	183.984	824	Division	13	56	265	15.2151	1121	0	1121
1122	1	562.649	261.386	994	Division	13	56	265	15.2439	1122	0	1122
1123	1	-1228.62	342.346	548	Division	13	56	265	15.2735	1123	0	1123
1124	1	-681.396	317.613	556	Division	13	56	265	15.3038	1124	0	1124
1125	1	153.216	279.891	207	Division	13	56	265	15.3349	1125	0	1125
1126	1	869.723	247.507	188	Division	13	56	265	15.3668	1126	0	1126
1127	1	1668.9	211.386	588	Division	13	56	265	15.3994	1127	0	1127
1128	1	5605.76	33.4517	216	Division	13	56	264	14.869	1128	0	1128
1129	0	5598.61	0	4	Division	13	56	265	14.8891	1129	0	1129
1130	0	5653.73	0	12	Division	13	56	265	14.9101	1130	0	1130
1131	1	6306.52	1.77934	49	Division	13	56	265	14.9318	1131	0	1131
1132	1	5983.69	16.37	85	Division	13	56	265	14.9544	1132	0	1132
1133	1	5168.77	53.2024	85	Division	13	56	265	14.9778	1133	0	1133
1134	1	5034.91	59.2521	889	Division	13	56	265	15.002	1134	0	1134
1135	1	5818.35	23.8432	290	Division	13	56	265	15.027	1135	0	1135
1136	1	6070.31	12.4554	211	Division	13	56	265	15.0528	1136	0	1136
1137	1	5188.45	52.3127	385	Division	13	56	265	15.0795	1137	0	1137
1138	1	3853.86	112.632	517	Division	13	56	265	15.1069	1138	0	1138
1139	1	2164.95	188.966	964	Division	13	56	265	15.1351	1139	0	1139
1140	1	291.006	273.663	483	Division	13	56	265	15.1642	1140	0	1140
1141	1	-858.555	325.62	274	Division	13	56	265	15.194	1141	0	1141
1142	1	-476.68	308.36	688	Division	13	56	265	15.2246	1142	0	1142
1143	1	554.775	261.741	213	Division	13	56	265	15.2559	1143	0	1143
1144	1	1444.5	221.528	289	Division	13	56	265	15.288	1144	0	1144
1145	1	2117.71	191.101	622	Division	13	56	265	15.3208	1145	0	1145
1146	1	6034.87	14.0568	192	Division	13	56	264	14.7868	1146	0	1146
1147	1	6310.45	1.60141	4	Division	13	56	265	14.8072	1147	0	1147
1148	0	6330.14	0.711737	22	Division	13	56	265	14.8283	1148	0	1148
1149	1	5881.34	20.9963	83	Division	13	56	265	14.8503	1149	0	1149
1150	1	6204.16	6.40564	85	Division	13	56	265	14.8731	1150	0	1150
1151	1	5034.91	59.2521	526	Division	13	56	265	14.8967	1151	0	1151
1152	1	5377.42	43.7719	465	Division	13	56	265	14.9211	1152	0	1152
1153	1	6129.36	9.78639	249	Division	13	56	265	14.9464	1153	0	1153
1154	1	5971.88	16.9038	261	Division	13	56	265	14.9724	1154	0	1154
1155	1	5023.1	59.7859	287	Division	13	56	265	14.9993	1155	0	1155
1156	1	3578.28	125.088	559	Division	13	56	265	15.027	1156	0	1156
1157	1	1901.18	200.888	447	Division	13	56	265	15.0555	1157	0	1157
1158	1	468.164	265.656	188	Division	13	56	265	15.0847	1158	0	1158
1159	1	-275.901	299.286	474	Division	13	56	265	15.1148	1159	0	1159
1160	1	-405.817	305.157	692	Division	13	56	265	15.1456	1160	0	1160
1161	1	2054.25	713.091	556	Division	13	56	265	15.1771	1161	0	1161
1162	1	6188.41	7.11737	89	Division	13	56	264	14.7049	1162	0	1162
1163	0	5901.02	20.1066	7	Division	13	56	264	14.7254	1163	0	1163
1164	1	6255.34	4.09249	40	Division	13	56	265	14.7468	1164	0	1164
1165	1	5995.51	15.8362	69	Division	13	56	265	14.769	1165	0	1165
1166	1	6109.67	10.6761	90	Division	13	56	265	14.792	1166	0	1166
1167	1	5964.01	17.2596	589	Division	13	56	265	14.8159	1167	0	1167
1168	1	6042.75	13.7009	289	Division	13	56	265	14.8405	1168	0	1168
1169	0	6149.04	8.89672	189	Division	13	56	265	14.866	1169	0	1169
1170	0	6093.93	11.3878	184	Division	13	56	265	14.8923	1170	0	1170
1171	1	5172.7	53.0244	290	Division	13	56	265	14.9194	1171	0	1171
1172	1	3660.95	121.351	483	Division	13	56	265	14.9474	1172	0	1172
1173	1	2271.24	184.162	407	Division	13	56	265	14.9761	1173	0	1173
1174	1	1149.24	234.873	179	Division	13	56	265	15.0056	1174	0	1174
1175	1	-193.227	295.549	621	Division	13	56	265	15.0358	1175	0	1175
1176	1	381.554	269.571	497	Division	13	56	265	15.0669	1176	0	1176
1177	0	4984.46	0	5	Division	13	56	264	14.6032	1177	0	1177
1178	1	6074.24	12.2775	67	Division	13	56	264	14.6232	1178	0	1178
1179	0	5830.16	23.3094	57	Division	13	56	264	14.644	1179	0	1179
1180	1	6227.78	5.33803	40	Division	13	56	267	14.6655	1180	0	1180
1181	1	5692.37	29.5371	190	Division	13	56	265	14.688	1181	0	1181
1182	1	6176.6	7.65118	80	Division	13	56	265	14.7112	1182	0	1182
1183	1	5948.26	17.9714	377	Division	13	56	265	14.7353	1183	0	1183
1184	1	5885.27	20.8183	281	Division	13	56	265	14.7602	1184	0	1184
1185	1	5653	31.3164	172	Division	13	56	265	14.7859	1185	0	1185
1186	1	5448.28	40.569	381	Division	13	56	265	14.8125	1186	0	1186
1187	1	4905	65.124	286	Division	13	56	265	14.8398	1187	0	1187
1188	1	3562.53	125.8	580	Division	13	56	265	14.868	1188	0	1188
1189	1	1920.86	199.998	292	Division	13	56	265	14.8969	1189	0	1189
1190	1	409.112	268.325	792	Division	13	56	265	14.9266	1190	0	1190
1191	1	515.093	904.816	944	Division	13	56	265	14.9571	1191	0	1191
1192	0	6125.42	9.96432	9	Division	13	56	267	14.5216	1192	0	1192
1193	1	5838.03	22.9535	57	Division	13	56	267	14.5417	1193	0	1193
1194	0	5696.3	29.3592	26	Division	13	56	267	14.5627	1194	0	1194
1195	1	6231.72	5.1601	88	Division	13	56	267	14.5845	1195	0	1195
1196	1	5361.67	44.4836	150	Division	13	56	267	14.6072	1196	0	1196
1197	1	5865.59	21.708	181	Division	13	56	267	14.6306	1197	0	1197
1198	1	5775.04	25.8005	183	Division	13	56	267	14.655	1198	0	1198
1199	1	4983.73	61.5653	276	Division	13	56	265	14.6801	1199	0	1199
1200	1	4838.07	68.1489	185	Division	13	56	265	14.7061	1200	0	1200
1201	1	4475.88	84.5188	286	Division	13	56	265	14.7328	1201	0	1201
1202	1	3932.59	109.074	386	Division	13	56	265	14.7604	1202	0	1202
1203	1	2912.95	155.159	523	Division	13	56	265	14.7888	1203	0	1203
1204	1	2770.91	615.174	495	Division	13	56	265	14.818	1204	0	1204
1205	0	6046.68	13.523	77	Division	13	56	267	14.4206	1205	0	1205
1206	0	6145.11	9.07465	33	Division	13	56	267	14.4401	1206	0	1206
1207	1	5822.28	23.6653	21	Division	13	56	267	14.4605	1207	0	1207
1208	1	5885.27	20.8183	78	Division	13	56	267	14.4817	1208	0	1208
1209	1	6038.81	13.8789	191	Division	13	56	267	14.5037	1209	0	1209
1210	1	5306.56	46.9747	105	Division	13	56	267	14.5266	1210	0	1210
1211	1	4924.68	64.2343	96	Division	13	56	267	14.5503	1211	0	1211
1212	1	4857.76	67.2592	390	Division	13	56	267	14.5749	1212	0	1212
1213	1	4408.95	87.5437	283	Division	13	56	267	14.6003	1213	0	1213
1214	1	4117.63	100.711	191	Division	13	56	265	14.6265	1214	0	1214
1215	1	3767.25	116.547	218	Division	13	56	265	14.6535	1215	0	1215
1216	1	3007.43	150.888	496	Division	13	56	265	14.6813	1216	0	1216
1217	1	1979.92	197.329	569	Division	13	56	265	14.71	1217	0	1217
1218	1	5971.88	16.9038	138	Division	13	56	267	14.3391	1218	0	1218
1219	1	5680.56	30.0709	169	Division	13	56	267	14.3589	1219	0	1219
1220	1	5881.34	20.9963	38	Division	13	56	267	14.3795	1220	0	1220
1221	1	6164.79	8.18498	42	Division	13	56	267	14.4009	1221	0	1221
1222	1	5530.96	36.8324	407	Division	13	56	267	14.4232	1222	1	1222
1223	1	4259.35	94.3052	614	Division	13	56	267	14.4463	1223	1	1223
1224	1	3200.34	142.17	774	Division	13	56	267	14.4703	1224	0	1224
1225	1	2987.75	151.778	726	Division	13	56	267	14.495	1225	1	1225
1226	1	3428.68	131.849	285	Division	13	56	265	14.5207	1226	1	1226
1227	1	3180.66	143.059	366	Division	13	56	265	14.5471	1227	1	1227
1228	1	2688.55	165.301	379	Division	13	56	265	14.5744	1228	0	1228
1229	1	1393.32	223.841	893	Division	13	56	265	14.6025	1229	0	1229
1230	2	4815.18	0	0	Division	13	56	267	14.17	1230	1	1230
1231	1	4928.62	64.0564	545	Division	13	56	267	14.2579	1231	0	1231
1232	0	5601.82	33.6296	83	Division	13	56	267	14.2779	1232	0	1232
1233	1	6121.48	10.1423	28	Division	13	56	267	14.2987	1233	0	1233
1234	1	5964.01	17.2596	84	Division	13	56	267	14.3204	1234	0	1234
1235	1	4849.88	67.6151	1060	Division	13	56	267	14.3429	1235	1	1235
1236	1	3306.64	137.365	607	Division	13	56	267	14.3662	1236	1	1236
1237	1	2428.72	177.045	427	Division	13	56	267	14.3904	1237	1	1237
1238	1	2161.01	189.144	689	Division	13	56	267	14.4155	1238	1	1238
1239	1	1932.67	199.464	339	Division	13	56	265	14.4413	1239	1	1239
1240	1	1850	203.201	393	Division	13	56	265	14.468	1240	1	1240
1241	1	1322.46	227.044	386	Division	13	56	265	14.4955	1241	1	1241
1242	1	5381.36	43.5939	87	Division	13	56	267	14.1576	1242	0	1242
1243	1	5184.51	52.4906	201	Division	13	56	267	14.177	1243	0	1243
1244	1	5704.18	29.0033	249	Division	13	56	267	14.1972	1244	0	1244
1245	1	5877.4	21.1742	83	Division	13	56	267	14.2182	1245	0	1245
1246	1	6133.3	9.60846	29	Division	13	56	267	14.2401	1246	0	1246
1247	1	5176.64	52.8465	151	Division	13	56	267	14.2628	1247	1	1247
1248	1	4613.67	78.2911	192	Division	13	56	267	14.2864	1248	1	1248
1249	1	2897.2	155.87	548	Division	13	56	267	14.3108	1249	1	1249
1250	1	1031.13	240.211	658	Division	13	56	265	14.3361	1250	1	1250
1251	1	535.091	262.631	285	Division	13	56	265	14.3622	1251	1	1251
1252	1	511.47	263.699	407	Division	13	56	265	14.3892	1252	1	1252
1253	1	1034.76	838.092	776	Division	13	56	265	14.4169	1253	1	1253
1254	1	5046.72	58.7183	99	Division	13	56	267	14.0767	1254	0	1254
1255	1	5038.85	59.0742	508	Division	13	56	267	14.0962	1255	0	1255
1256	1	5495.53	38.4338	305	Division	13	56	267	14.1167	1256	0	1256
1257	1	6027	14.4127	88	Division	13	56	267	14.1379	1257	0	1257
1258	1	6058.5	12.9892	88	Division	13	56	267	14.16	1258	0	1258
1259	1	5566.39	35.231	369	Division	13	56	267	14.183	1259	1	1259
1260	1	4290.85	92.8817	241	Division	13	56	267	14.2068	1260	1	1260
1261	1	2869.64	157.116	785	Division	13	56	267	14.2315	1261	1	1261
1262	1	1098.06	237.186	640	Division	13	56	265	14.257	1262	1	1262
1263	1	318.564	272.417	602	Division	13	56	265	14.2834	1263	1	1263
1264	1	-338.89	302.133	584	Division	13	56	265	14.3106	1264	1	1264
1265	0	5019.17	59.9639	37	Division	13	56	267	13.977	1265	0	1265
1266	1	5401.04	42.7042	197	Division	13	56	267	13.996	1266	0	1266
1267	1	5893.15	20.4625	84	Division	13	56	267	14.0158	1267	0	1267
1268	1	5696.3	29.3592	84	Division	13	56	267	14.0364	1268	0	1268
1269	1	5889.21	20.6404	88	Division	13	56	267	14.0579	1269	0	1269
1270	1	5975.82	16.7258	62	Division	13	56	267	14.0802	1270	0	1270
1271	1	5586.07	34.3413	189	Division	13	56	267	14.1034	1271	0	1271
1272	1	3893.23	110.853	657	Division	13	56	267	14.1275	1272	1	1272
1273	1	2172.82	188.61	735	Division	13	56	267	14.1524	1273	1	1273
1274	1	1283.09	228.824	683	Division	13	56	265	14.1782	1274	1	1274
1275	1	1594.1	214.767	485	Division	13	56	265	14.2048	1275	1	1275
1276	1	5338.05	45.5512	45	Division	13	56	267	13.8963	1276	0	1276
1277	1	5530.96	36.8324	84	Division	13	56	267	13.9155	1277	0	1277
1278	1	5920.71	19.2169	19	Division	13	56	267	13.9355	1278	0	1278
1279	1	5893.15	20.4625	33	Division	13	56	267	13.9564	1279	0	1279
1280	1	5845.91	22.5977	81	Division	13	56	267	13.9781	1280	0	1280
1281	0	6078.18	12.0995	58	Division	13	56	267	14.0007	1281	0	1281
1282	1	5137.27	54.6258	289	Division	13	56	267	14.0241	1282	0	1282
1283	1	3479.86	129.536	342	Division	13	56	267	14.0484	1283	1	1283
1284	1	1956.29	198.397	462	Division	13	56	267	14.0736	1284	1	1284
1285	1	2700.36	164.767	289	Division	13	56	267	14.0996	1285	1	1285
1286	1	4152.74	437.749	746	Division	13	56	265	14.1264	1286	1	1286
1287	0	5499.46	38.2559	16	Division	13	56	267	13.8159	1287	0	1287
1288	1	5432.54	41.2808	90	Division	13	56	267	13.8353	1288	0	1288
1289	1	5613.63	33.0958	81	Division	13	56	267	13.8555	1289	0	1289
1290	1	5956.14	17.6155	26	Division	13	56	267	13.8766	1290	0	1290
1291	1	5987.63	16.192	81	Division	13	56	267	13.8985	1291	0	1291
1292	1	5857.72	22.0639	84	Division	13	56	267	13.9213	1292	0	1292
1293	1	4869.57	66.7254	180	Division	13	56	267	13.945	1293	1	1293
1294	1	3408.99	132.739	142	Division	13	56	267	13.9695	1294	1	1294
1295	1	2586.19	169.927	154	Division	13	56	267	13.9949	1295	1	1295
1296	1	4385.33	88.6113	890	Division	13	56	267	14.0212	1296	1	1296
1297	0	5542.77	36.2986	7	Division	13	56	267	13.7357	1297	0	1297
1298	1	5920.71	19.2169	78	Division	13	56	267	13.7757	1298	0	1298
1299	1	5593.95	33.9855	180	Division	13	56	267	13.797	1299	0	1299
1300	1	5971.88	16.9038	82	Division	13	56	267	13.8192	1300	0	1300
1301	1	5664.81	30.7826	99	Division	13	56	267	13.8422	1301	1	1301
1302	1	4239.67	95.1949	85	Division	13	56	267	13.8661	1302	1	1302
1303	1	2983.81	151.956	154	Division	13	56	267	13.8909	1303	1	1303
1304	1	2570.44	170.639	680	Division	13	56	267	13.9166	1304	1	1304
1305	1	5397.1	42.8822	46	Division	13	56	267	13.6368	1305	0	1305
1306	0	5436.47	41.1028	15	Division	13	56	267	13.6557	1306	0	1306
1307	1	5645.13	31.6723	13	Division	13	56	267	13.6755	1307	0	1307
1308	1	5731.74	27.7578	84	Division	13	56	267	13.6961	1308	0	1308
1309	1	5672.68	30.4268	94	Division	13	56	267	13.7177	1309	0	1309
1310	1	5841.97	22.7756	63	Division	13	56	267	13.7401	1310	0	1310
1311	1	5310.49	46.7967	223	Division	13	56	267	13.7634	1311	1	1311
1312	1	3940.47	108.718	85	Division	13	56	267	13.7875	1312	1	1312
1313	1	3731.5	491.836	489	Division	13	56	267	13.8125	1313	1	1313
1314	1	5515.21	37.5441	54	Division	13	56	267	13.5568	1314	0	1314
1315	1	5467.97	39.6794	8	Division	13	56	267	13.5759	1315	0	1315
1316	1	5865.59	21.708	22	Division	13	56	267	13.5959	1316	0	1316
1317	1	5554.58	35.7648	166	Division	13	56	267	13.6168	1317	0	1317
1318	0	5936.45	18.5052	83	Division	13	56	267	13.6386	1318	0	1318
1319	1	5767.17	26.1564	67	Division	13	56	267	13.6612	1319	0	1319
1320	1	4779.02	70.8179	182	Division	13	56	267	13.6847	1320	1	1320
1321	1	3011.37	150.71	189	Division	13	56	267	13.7091	1321	1	1321
1322	1	4130.17	0	388	Division	13	56	267	13.4586	1322	0	1322
1323	1	5523.08	37.1883	3	Division	13	56	267	13.4771	1323	0	1323
1324	1	5479.78	39.1456	2	Division	13	56	267	13.4964	1324	0	1324
1325	1	5885.27	20.8183	69	Division	13	56	267	13.5166	1325	0	1325
1326	1	5790.79	25.0887	81	Division	13	56	267	13.5377	1326	0	1326
1327	1	5869.53	21.5301	79	Division	13	56	267	13.5597	1327	0	1327
1328	1	5302.62	47.1526	83	Division	13	56	267	13.5826	1328	0	1328
1329	1	4314.47	91.8141	119	Division	13	56	267	13.6063	1329	1	1329
1330	1	2716.11	164.055	189	Division	13	56	267	13.631	1330	1	1330
1331	1	4319.14	0	283	State	9	30	152	13.379	1331	0	1331
1332	1	5349.86	45.0174	276	Division	13	56	267	13.3976	1332	0	1332
1333	1	5590.01	34.1634	32	Division	13	56	267	13.4172	1333	0	1333
1334	1	5601.82	33.6296	220	Division	13	56	267	13.4376	1334	0	1334
1335	1	5861.65	21.8859	79	Division	13	56	267	13.4589	1335	0	1335
1336	0	5601.82	33.6296	85	Division	13	56	267	13.4811	1336	0	1336
1337	1	4747.52	72.2413	391	Division	13	56	267	13.5042	1337	1	1337
1338	1	3586.15	124.732	491	Division	13	56	267	13.5282	1338	1	1338
1339	1	2676.74	165.835	139	Division	13	56	267	13.553	1339	1	1339
1340	1	4732.51	0	40	State	9	30	152	13.2995	1340	0	1340
1341	1	5133.33	54.8038	568	Division	13	56	267	13.3184	1341	0	1341
1342	1	5712.05	28.6474	39	Division	13	56	267	13.3382	1342	0	1342
1343	1	5160.89	53.5582	589	Division	13	56	267	13.3588	1343	0	1343
1344	1	5845.91	22.5977	82	Division	13	56	267	13.3803	1344	0	1344
1345	1	5349.86	45.0174	89	Division	13	56	267	13.4027	1345	0	1345
1346	1	3861.73	112.277	498	Division	13	56	267	13.426	1346	1	1346
1347	1	2401.16	178.29	739	Division	13	56	267	13.4502	1347	1	1347
1348	1	1531.11	217.614	423	Division	13	56	267	13.4753	1348	1	1348
1349	1	4874.23	0	3	State	9	30	152	13.2204	1349	0	1349
1350	1	4721.61	61.196	292	State	9	30	152	13.2394	1350	0	1350
1351	1	5688.43	29.715	56	Division	13	56	267	13.2594	1351	0	1351
1352	1	5334.11	45.7291	420	Division	13	56	267	13.2802	1352	0	1352
1353	1	5621.5	32.7399	43	Division	13	56	267	13.3019	1353	0	1353
1354	1	4727.84	73.131	441	Division	13	56	267	13.3246	1354	0	1354
1355	1	3150.81	123.485	465	State	9	30	152	13.3481	1355	0	1355
1356	1	2892.95	599.504	457	State	9	30	152	13.3725	1356	0	1356
1357	1	4862.42	0	29	State	9	30	152	13.1415	1357	0	1357
1358	1	4883.03	54.7954	245	State	9	30	152	13.1607	1358	0	1358
1359	1	5771.1	25.9784	243	Division	13	56	267	13.1809	1359	0	1359
1360	1	5743.55	27.224	466	Division	13	56	267	13.2019	1360	0	1360
1361	1	5121.52	55.3376	152	Division	13	56	267	13.2238	1361	0	1361
1362	1	3877.48	111.565	287	State	9	30	152	13.2467	1362	0	1362
1363	1	2564.22	146.746	136	State	9	30	152	13.2704	1363	0	1363
1364	1	2507.14	649.041	263	State	9	30	152	13.2951	1364	0	1364
1365	1	2633.12	632.866	778	State	9	30	152	13.3206	1365	0	1365
1366	1	4976.59	0	20	State	9	30	152	13.0628	1366	0	1366
1367	1	4871.22	55.2637	165	State	9	30	152	13.0823	1367	0	1367
1368	1	5650.71	24.3535	172	State	9	30	152	13.1026	1368	0	1368
1369	1	4922.39	53.2343	121	State	9	30	152	13.1238	1369	0	1369
1370	1	4079.91	86.6423	541	State	9	30	152	13.146	1370	0	1370
1371	1	2894.92	133.632	164	State	9	30	152	13.1691	1371	0	1371
1372	1	2300.45	157.205	138	State	9	30	152	13.193	1372	0	1372
1373	1	2176.45	691.502	426	State	9	30	152	13.2179	1373	0	1373
1374	1	4779.75	0	20	State	9	30	152	12.9844	1374	0	1374
1375	1	5532.61	29.0369	15	State	9	30	152	13.0041	1375	0	1375
1376	1	5296.4	38.4036	418	State	9	30	152	13.0246	1376	0	1376
1377	1	4060.22	87.4229	666	State	9	30	152	13.046	1377	0	1377
1378	1	3579.93	106.469	297	State	9	30	152	13.0684	1378	0	1378
1379	1	3327.97	116.46	112	State	9	30	152	13.0917	1379	0	1379
1380	1	2753.19	139.252	187	State	9	30	152	13.1159	1380	0	1380
1381	1	2676.43	627.305	431	State	9	30	152	13.1409	1381	0	1381
1382	0	4875.15	55.1076	9	State	9	30	152	12.8873	1382	0	1382
1383	1	5686.14	22.9485	39	State	9	30	152	12.9261	1383	0	1383
1384	1	5260.96	39.8086	295	State	9	30	152	12.9469	1384	0	1384
1385	1	4552.33	67.9088	150	State	9	30	152	12.9685	1385	0	1385
1386	1	4477.53	70.875	40	State	9	30	152	12.9911	1386	0	1386
1387	1	4225.57	80.8662	43	State	9	30	152	13.0146	1387	0	1387
1388	1	3044.52	127.7	329	State	9	30	152	13.0389	1388	0	1388
1389	1	913.759	0	564	State	9	30	152	13.0642	1389	0	1389
1390	1	5422.37	33.408	22	State	9	30	152	12.8093	1390	0	1390
1391	1	5619.22	25.6024	41	State	9	30	152	12.8284	1391	0	1391
1392	0	5721.58	21.5435	18	State	9	30	152	12.8485	1392	0	1392
1393	1	5627.09	25.2902	22	State	9	30	152	12.8694	1393	0	1393
1394	1	5375.13	35.2814	63	State	9	30	152	12.8912	1394	0	1394
1395	1	5268.84	39.4964	47	State	9	30	152	12.914	1395	0	1395
1396	1	4603.51	65.8794	62	State	9	30	152	12.9377	1396	0	1396
1397	1	3619.3	104.907	74	State	9	30	152	12.9623	1397	0	1397
1398	1	2946.68	319.976	415	State	9	30	152	12.9878	1398	0	1398
1399	1	3348.24	287.273	513	State	6	17	90	13.0142	1399	0	1399
1400	1	4171.04	220.264	517	State	6	17	90	13.0415	1400	0	1400
1401	1	5674.33	23.4168	21	State	9	30	152	12.7315	1401	0	1401
1402	1	5694.02	22.6363	24	State	9	30	152	12.7508	1402	0	1402
1403	1	5697.95	22.4802	33	State	9	30	152	12.7711	1403	0	1403
1404	1	5280.65	39.0281	111	State	9	30	152	12.7922	1404	0	1404
1405	1	5512.92	29.8174	36	State	9	30	152	12.8143	1405	0	1405
1406	1	5296.4	38.4036	26	State	9	30	152	12.8372	1406	0	1406
1407	1	4536.58	68.5333	265	State	9	30	152	12.8611	1407	0	1407
1408	1	3217.74	120.831	228	State	9	30	152	12.8859	1408	0	1408
1409	1	2619.92	346.588	491	State	9	30	152	12.9117	1409	0	1409
1410	1	3875.78	244.311	668	State	6	17	90	12.9383	1410	0	1410
1411	1	4765.51	171.851	250	State	6	17	90	12.9658	1411	0	1411
1412	1	5604.06	103.56	255	State	6	17	90	12.9942	1412	0	1412
1413	1	6210.33	54.1844	216	State	6	17	90	13.0234	1413	0	1413
1414	0	5737.32	20.919	22	State	9	30	152	12.654	1414	0	1414
1415	0	5587.72	26.8513	24	State	9	30	152	12.6735	1415	0	1415
1416	1	5666.46	23.7291	19	State	9	30	152	12.694	1416	0	1416
1417	1	5249.15	40.277	34	State	9	30	152	12.7153	1417	0	1417
1418	1	4694.06	62.2888	60	State	9	30	152	12.7376	1418	0	1418
1419	1	4536.58	68.5333	42	State	9	30	152	12.7607	1419	0	1419
1420	1	3902.75	93.6674	480	State	9	30	152	12.7848	1420	0	1420
1421	1	3029.36	313.243	907	State	9	30	152	12.8099	1421	0	1421
1422	1	3596.26	267.075	454	State	6	17	90	12.8358	1422	0	1422
1423	1	4714.33	176.019	459	State	6	17	90	12.8626	1423	0	1423
1424	1	5631.62	101.315	319	State	6	17	90	12.8903	1424	0	1424
1425	0	6249.7	50.9782	127	State	6	17	90	12.9189	1425	0	1425
1426	1	5828.46	85.2843	450	State	6	17	90	12.9484	1426	0	1426
1427	1	3783.72	0	356	State	6	17	90	12.9787	1427	0	1427
1428	1	1777.44	415.2	648	State	6	17	90	13.0746	1428	0	1428
1429	0	5776.69	19.3579	16	State	9	30	152	12.5965	1429	0	1429
1430	1	5532.61	29.0369	46	State	9	30	152	12.6171	1430	0	1430
1431	1	5410.56	33.8764	276	State	9	30	152	12.6387	1431	0	1431
1432	1	4650.75	64.006	110	State	9	30	152	12.6612	1432	0	1432
1433	1	3847.63	95.8529	62	State	9	30	152	12.6845	1433	0	1433
1434	1	2737.44	139.877	598	State	9	30	152	12.7089	1434	0	1434
1435	1	3218.33	297.854	636	State	6	17	90	12.7341	1435	0	1435
1436	1	4352.14	205.516	627	State	6	17	90	12.7602	1436	0	1436
1437	1	5737.91	92.6585	348	State	6	17	90	12.7873	1437	0	1437
1438	1	6202.46	54.8256	74	State	6	17	90	12.8152	1438	0	1438
1439	1	5891.45	80.1544	402	State	6	17	90	12.844	1439	0	1439
1440	1	5241.87	133.056	199	State	6	17	90	12.8737	1440	0	1440
1441	1	3704.99	0	242	State	6	17	90	12.9043	1441	0	1441
1442	1	2917.62	0	627	State	6	17	90	12.9357	1442	0	1442
1443	1	2986.05	316.77	628	State	6	17	90	12.9679	1443	0	1443
1444	1	2572.68	350.435	648	State	6	17	90	13.0008	1444	0	1444
1445	0	5390.88	34.6569	16	State	9	30	152	12.4999	1445	0	1445
1446	0	5701.89	22.3241	17	State	9	30	152	12.5198	1446	0	1446
1447	1	5386.94	34.813	94	State	9	30	152	12.5406	1447	0	1447
1448	1	5438.12	32.7836	63	State	9	30	152	12.5624	1448	0	1448
1449	1	4505.09	69.7822	117	State	9	30	152	12.5851	1449	0	1449
1450	0	3583.86	106.312	65	State	9	30	152	12.6087	1450	0	1450
1451	1	3020.89	128.637	613	State	6	17	90	12.6332	1451	0	1451
1452	1	4198.6	218.02	481	State	6	17	90	12.6586	1452	0	1452
1453	1	5407.22	119.59	535	State	6	17	90	12.685	1453	0	1453
1454	1	6356	42.3215	63	State	6	17	90	12.7122	1454	0	1454
1455	1	6289.07	47.772	165	State	6	17	90	12.7404	1455	0	1455
1456	1	6143.41	59.6349	311	State	6	17	90	12.7694	1456	0	1456
1457	1	5867.83	82.0781	383	State	6	17	90	12.7994	1457	0	1457
1458	1	5954.44	75.0245	403	State	6	17	90	12.8301	1458	0	1458
1459	1	4867.87	163.515	742	State	6	17	90	12.8618	1459	0	1459
1460	1	3887.59	243.349	844	State	6	17	90	12.8942	1460	0	1460
1461	1	3415.17	281.823	739	State	6	17	90	12.9275	1461	0	1461
1462	1	5709.76	22.0118	40	State	9	30	152	12.4232	1462	0	1462
1463	0	5804.25	18.2651	13	State	9	30	152	12.4434	1463	0	1463
1464	1	5709.76	22.0118	36	State	9	30	152	12.4644	1464	0	1464
1465	1	5245.22	40.4331	73	State	9	30	152	12.4864	1465	0	1465
1466	1	4398.79	73.9972	247	State	9	30	152	12.5093	1466	0	1466
1467	1	4360.01	204.875	418	State	9	30	152	12.5331	1467	0	1467
1468	1	4950.54	156.782	566	State	6	17	90	12.5578	1468	0	1468
1469	1	5773.34	89.773	302	State	6	17	90	12.5835	1469	0	1469
1470	1	6391.43	39.436	71	State	6	17	90	12.61	1470	0	1470
1471	1	5899.32	79.5132	55	State	6	17	90	12.6375	1471	0	1471
1472	1	5706.42	95.2235	295	State	6	17	90	12.6659	1472	0	1472
1473	1	5777.28	89.4523	502	State	6	17	90	12.6952	1473	0	1473
1474	1	5765.47	90.4142	360	State	6	17	90	12.7253	1474	0	1474
1475	1	6170.96	57.3906	588	State	6	17	90	12.7563	1475	0	1475
1476	1	5222.18	134.659	751	State	6	17	90	12.7882	1476	0	1476
1477	1	4926.92	158.706	637	State	6	17	90	12.8209	1477	0	1477
1478	1	4206.48	217.379	532	State	6	17	90	12.8544	1478	0	1478
1479	0	5820	17.6407	20	State	9	30	152	12.3469	1479	0	1479
1480	1	5784.57	19.0457	20	State	9	30	152	12.3673	1480	0	1480
1481	1	5812.12	17.9529	29	State	9	30	152	12.3885	1481	0	1481
1482	1	4973.57	51.2048	44	State	9	30	152	12.4107	1482	0	1482
1483	1	4099.59	85.8618	248	State	9	30	152	12.4338	1483	0	1483
1484	1	5009.59	151.973	384	State	6	17	90	12.4578	1484	0	1484
1485	1	5529.26	109.651	326	State	6	17	90	12.4828	1485	0	1485
1486	1	6316.63	45.5277	121	State	6	17	90	12.5086	1486	0	1486
1487	1	6072.54	65.406	258	State	6	17	90	12.5354	1487	0	1487
1488	1	5293.05	128.888	53	State	6	17	90	12.5631	1488	0	1488
1489	1	4761.57	172.172	360	State	6	17	90	12.5918	1489	0	1489
1490	1	4639.53	182.111	324	State	6	17	90	12.6213	1490	0	1490
1491	1	4734.01	174.416	378	State	6	17	90	12.6516	1491	0	1491
1492	1	5970.19	73.7421	597	State	6	17	90	12.6829	1492	0	1492
1493	1	6096.16	63.4823	437	State	6	17	90	12.715	1493	0	1493
1494	1	5434.77	117.346	499	State	6	17	90	12.7479	1494	0	1494
1495	0	5776.69	19.3579	23	State	9	30	152	12.2709	1495	0	1495
1496	0	5796.38	18.5774	15	State	9	30	152	12.2915	1496	0	1496
1497	1	5713.7	21.8557	66	State	9	30	152	12.3129	1497	0	1497
1498	1	5541.07	108.689	50	State	9	30	152	12.3353	1498	0	1498
1499	1	5245.8	132.736	170	State	6	17	90	12.3586	1499	0	1499
1500	1	5757.6	91.0554	178	State	6	17	90	12.3829	1500	0	1500
1501	1	6241.83	51.6194	109	State	6	17	90	12.4081	1501	0	1501
1502	1	6296.94	47.1308	80	State	6	17	90	12.4342	1502	0	1502
1503	0	5686.73	96.8265	30	State	6	17	90	12.4612	1503	0	1503
1504	1	4863.93	163.836	84	State	6	17	90	12.4891	1504	0	1504
1505	1	4111.99	225.074	279	State	6	17	90	12.5179	1505	0	1505
1506	1	3804.92	250.082	431	State	6	17	90	12.5477	1506	0	1506
1507	1	4214.35	216.738	453	State	6	17	90	12.5783	1507	0	1507
1508	1	5296.98	128.568	508	State	6	17	90	12.6098	1508	0	1508
1509	1	6135.53	60.2761	375	State	6	17	90	12.6421	1509	0	1509
1510	1	5667.05	98.4296	409	State	6	17	90	12.6753	1510	0	1510
1511	1	5882.99	15.1429	33	State	9	30	151	12.1953	1511	0	1511
1512	0	5914.48	13.894	34	State	9	30	151	12.216	1512	0	1512
1513	1	5048.37	48.2387	285	State	9	30	151	12.2377	1513	0	1513
1514	1	5529.26	109.651	171	State	6	17	90	12.2603	1514	0	1514
1515	1	6088.29	64.1235	101	State	6	17	90	12.2838	1515	0	1515
1516	1	6474.1	32.703	42	State	6	17	90	12.3083	1516	0	1516
1517	1	6289.07	47.772	168	State	6	17	90	12.3337	1517	0	1517
1518	1	5698.54	95.8647	209	State	6	17	90	12.36	1518	0	1518
1519	1	5052.9	148.446	162	State	6	17	90	12.3873	1519	0	1519
1520	1	4757.63	172.492	38	State	6	17	90	12.4154	1520	0	1520
1521	1	4186.79	218.982	119	State	6	17	90	12.4445	1521	0	1521
1522	1	3190.77	300.098	446	State	6	17	90	12.4744	1522	0	1522
1523	1	4832.43	166.401	440	State	6	17	90	12.5053	1523	0	1523
1524	1	5596.18	104.201	349	State	6	17	90	12.537	1524	0	1524
1525	1	6088.29	64.1235	321	State	6	17	90	12.5696	1525	0	1525
1526	1	5572.56	106.124	194	State	6	17	90	12.603	1526	0	1526
1527	1	4878.17	0	20	State	9	30	151	12.0999	1527	0	1527
1528	1	5918.42	13.7379	28	State	9	30	151	12.1199	1528	0	1528
1529	1	5918.42	13.7379	17	State	9	30	151	12.1409	1529	0	1529
1530	1	5052.31	48.0826	594	State	9	30	151	12.1628	1530	0	1530
1531	1	5985.93	72.4596	326	State	6	17	90	12.1856	1531	0	1531
1532	1	6513.47	29.4968	30	State	6	17	90	12.2094	1532	0	1532
1533	1	6348.12	42.9628	26	State	6	17	90	12.234	1533	0	1533
1534	0	6403.24	38.4741	23	State	6	17	90	12.2597	1534	0	1534
1535	1	5875.7	81.4369	155	State	6	17	90	12.2862	1535	0	1535
1536	1	5765.47	90.4142	62	State	6	17	90	12.3137	1536	0	1536
1537	1	5324.54	126.323	53	State	6	17	90	12.3421	1537	0	1537
1538	1	4560.79	188.523	40	State	6	17	90	12.3714	1538	0	1538
1539	1	4025.38	232.127	90	State	6	17	90	12.4016	1539	0	1539
1540	1	5076.52	146.522	325	State	6	17	90	12.4326	1540	0	1540
1541	1	5895.39	79.8338	319	State	6	17	90	12.4646	1541	0	1541
1542	1	5663.11	98.7502	259	State	6	17	90	12.4974	1542	0	1542
1543	1	5155.26	140.11	166	State	6	17	90	12.5311	1543	0	1543
1544	1	5636.16	192.169	19	Division	1	4	20	12.2551	1544	0	1544
1545	1	5553.48	201.511	27	Division	1	4	20	12.2002	1545	0	1545
1546	1	5258.22	234.873	13	Division	1	5	24	12.0347	1546	0	1546
1547	1	5325.15	227.311	14	Division	1	5	24	12.0145	1547	0	1547
1548	1	5478.68	209.963	14	Division	1	5	24	11.9952	1548	0	1548
1549	0	5545.61	202.4	16	Division	1	5	27	11.9768	1549	0	1549
1550	0	4866.36	0	3	State	9	30	151	12.0247	1550	0	1550
1551	1	5808.19	18.109	11	State	9	30	151	12.0449	1551	0	1551
1552	0	5985.34	11.084	15	State	9	30	151	12.0661	1552	0	1552
1553	1	6541.03	27.2525	346	State	9	30	151	12.0882	1553	0	1553
1554	0	6544.97	26.9319	20	State	6	17	90	12.1113	1554	0	1554
1555	1	6387.49	39.7566	88	State	6	17	90	12.1352	1555	0	1555
1556	0	6462.29	33.6649	17	State	6	17	90	12.1602	1556	0	1556
1557	1	6104.04	62.8411	38	State	6	17	90	12.186	1557	0	1557
1558	0	6430.8	36.2298	44	State	6	17	90	12.2128	1558	0	1558
1559	1	6426.86	36.5504	22	State	6	17	90	12.2405	1559	0	1559
1560	1	5596.18	104.201	55	State	6	17	90	12.2691	1560	0	1560
1561	1	4706.46	176.66	63	State	6	17	90	12.2986	1561	0	1561
1562	1	3509.65	274.128	305	State	6	17	90	12.329	1562	0	1562
1563	1	4789.13	169.927	322	State	6	17	90	12.3604	1563	0	1563
1564	1	5989.87	72.139	296	State	6	17	90	12.3926	1564	0	1564
1565	1	5375.72	122.155	181	State	6	17	90	12.4256	1565	0	1565
1566	1	5119.83	142.995	153	State	6	17	90	12.4595	1566	0	1566
1567	0	3697.11	0	16	Division	1	4	20	12.2357	1567	0	1567
1568	1	5014.13	262.453	22	Division	1	4	20	12.1771	1568	0	1568
1569	2	4254.32	348.307	27	Division	1	4	20	12.1491	1569	0	1569
1570	1	4317.31	341.189	20	Division	1	4	20	12.1219	1570	0	1570
1571	1	3630.19	0	13	Division	1	4	20	12.0955	1571	0	1571
1572	0	4082.93	0	7	Division	1	5	24	12.0454	1572	0	1572
1573	1	4872.41	278.467	14	Division	1	5	24	12.0216	1573	0	1573
1574	1	5644.03	191.28	0	Division	1	5	24	11.9987	1574	0	1574
1575	1	5825.13	170.817	10	Division	1	5	24	11.9353	1575	0	1575
1576	1	5970.79	154.358	12	Division	1	5	24	11.9159	1576	0	1576
1577	1	6002.28	150.799	15	Division	1	5	24	11.8974	1577	0	1577
1578	1	4378.19	0	14	Division	1	5	27	11.8799	1578	0	1578
1579	0	4960.84	0	2	State	9	30	151	11.9498	1579	0	1579
1580	1	6005.03	10.3034	62	State	9	30	151	11.9703	1580	0	1580
1581	1	5709.76	22.0118	67	State	9	30	151	11.9917	1581	0	1581
1582	1	6521.34	28.8556	209	State	6	17	90	12.014	1582	0	1582
1583	0	6513.47	29.4968	14	State	6	17	90	12.0373	1583	0	1583
1584	0	6009.55	70.5359	25	State	6	17	90	12.0615	1584	0	1584
1585	0	5600.12	103.88	15	State	6	17	90	12.0866	1585	0	1585
1586	1	5454.46	115.743	46	State	6	17	90	12.1127	1586	0	1586
1587	1	6088.29	64.1235	19	State	6	17	90	12.1397	1587	0	1587
1588	0	6418.99	37.1917	35	State	6	17	90	12.1676	1588	0	1588
1589	1	5509.57	111.254	32	State	6	17	90	12.1965	1589	0	1589
1590	1	4608.03	184.676	105	State	6	17	90	12.2262	1590	0	1590
1591	1	4186.79	218.982	486	State	6	17	90	12.2569	1591	0	1591
1592	1	5119.83	142.995	234	State	6	17	90	12.2885	1592	0	1592
1593	1	5907.2	78.872	178	State	6	17	90	12.3209	1593	0	1593
1594	1	5379.66	121.835	76	State	6	17	90	12.3542	1594	0	1594
1595	1	5718.23	94.2616	75	State	6	17	90	12.3883	1595	0	1595
1596	1	5982	72.7802	141	State	6	17	90	12.4233	1596	0	1596
1597	0	3846.71	0	0	Division	1	1	4	12.3897	1597	0	1597
1598	1	4872.41	278.467	16	Division	1	4	20	12.2205	1598	0	1598
1599	0	4998.39	264.233	12	Division	1	4	20	12.189	1599	0	1599
1600	0	5352.7	224.197	15	Division	1	4	20	12.1583	1600	0	1600
1601	0	5270.03	233.539	16	Division	1	4	20	12.1284	1601	0	1601
1602	0	4915.71	273.574	30	Division	1	4	20	12.0994	1602	0	1602
1603	1	4266.13	346.972	12	Division	1	4	20	12.0712	1603	0	1603
1604	2	3978.74	379.445	13	Division	1	4	20	12.0439	1604	0	1604
1605	0	4998.39	264.233	10	Division	1	4	20	12.0174	1605	0	1605
1606	0	5581.04	198.397	9	Division	1	5	24	11.967	1606	0	1606
1607	0	4982.64	266.012	15	Division	1	5	24	11.9432	1607	0	1607
1608	0	3811.28	0	13	Division	1	5	24	11.8768	1608	0	1608
1609	1	4770.05	290.033	16	Division	1	5	24	11.8564	1609	0	1609
1610	0	5018.07	262.008	15	Division	1	5	24	11.837	1610	0	1610
1611	0	5140.11	248.219	15	Division	1	5	24	11.8184	1611	0	1611
1612	1	5738.52	180.603	13	Division	1	5	27	11.8008	1612	0	1612
1613	0	5947.17	157.027	12	Division	1	5	27	11.7841	1613	0	1613
1614	0	5008.09	0	11	State	9	30	151	11.8753	1614	0	1614
1615	1	6001.09	10.4595	108	State	9	30	151	11.896	1615	0	1615
1616	1	6028.65	9.36674	129	State	9	30	151	11.9176	1616	0	1616
1617	1	6025.3	69.2534	114	State	6	17	90	11.9402	1617	0	1617
1618	0	6537.09	27.5731	31	State	6	17	90	11.9637	1618	0	1618
1619	1	6367.81	41.3597	23	State	6	17	90	11.9881	1619	0	1619
1620	1	5497.76	112.216	15	State	6	17	90	12.0135	1620	0	1620
1621	0	5245.8	132.736	32	State	6	17	90	12.0398	1621	0	1621
1622	1	6096.16	63.4823	22	State	6	17	90	12.067	1622	0	1622
1623	1	6474.1	32.703	19	State	6	17	90	12.0952	1623	0	1623
1624	1	5674.92	97.7884	35	State	6	17	90	12.1243	1624	0	1624
1625	1	4903.3	160.629	145	State	6	17	90	12.1542	1625	0	1625
1626	1	4667.09	179.867	262	State	6	17	90	12.1851	1626	0	1626
1627	1	5580.44	105.483	92	State	6	17	90	12.2169	1627	0	1627
1628	1	5950.5	75.3452	98	State	6	17	90	12.2496	1628	0	1628
1629	1	5308.79	127.606	49	State	6	17	90	12.2831	1629	0	1629
1630	1	5911.13	78.5513	102	State	6	17	90	12.3175	1630	0	1630
1631	1	5226.12	134.339	913	State	6	17	90	12.3527	1631	0	1631
1632	0	3189.26	0	7	Division	1	1	4	12.3142	1632	0	1632
1633	0	3208.94	0	14	Division	1	4	20	12.1764	1633	0	1633
1634	1	4112.6	364.321	13	Division	1	4	20	12.1439	1634	0	1634
1635	1	4096.85	366.1	14	Division	1	4	20	12.1122	1635	0	1635
1636	0	5368.45	222.418	0	Division	1	4	20	12.0513	1636	0	1636
1637	0	4836.98	282.471	7	Division	1	4	20	12.0221	1637	0	1637
1638	1	4541.71	315.834	11	Division	1	4	20	11.9938	1638	0	1638
1639	1	4049.61	371.438	14	Division	1	4	20	11.9663	1639	0	1639
1640	1	4533.84	316.723	13	Division	1	4	20	11.9397	1640	0	1640
1641	0	6077.09	142.348	11	Division	1	5	24	11.889	1641	0	1641
1642	1	5305.46	229.535	19	Division	1	5	24	11.865	1642	0	1642
1643	0	5569.23	199.731	16	Division	1	5	24	11.8419	1643	0	1643
1644	1	3622.31	0	11	Division	1	5	24	11.8197	1644	1	1644
1645	0	4488.42	0	11	Division	1	5	24	11.7983	1645	0	1645
1646	0	5144.05	247.774	13	Division	1	5	24	11.7779	1646	0	1646
1647	0	4545.65	315.389	15	Division	1	5	24	11.7584	1647	0	1647
1648	0	4270.07	346.527	13	Division	1	5	24	11.7398	1648	0	1648
1649	0	4903.9	274.909	12	Division	1	5	24	11.7221	1649	0	1649
1650	0	5833	169.927	9	Division	1	5	27	11.7053	1650	0	1650
1651	0	4456.93	0	8	Division	1	5	27	11.6895	1651	0	1651
1652	0	5421.45	0	26	State	9	30	151	11.8011	1652	0	1652
1653	0	6040.46	8.8984	20	State	9	30	151	11.822	1653	0	1653
1654	1	5654.65	24.1974	263	State	9	30	151	11.8439	1654	0	1654
1655	1	5659.17	99.0709	104	State	6	17	90	11.8667	1655	0	1655
1656	0	6430.8	36.2298	23	State	6	17	90	11.8904	1656	0	1656
1657	1	6206.4	54.505	21	State	6	17	90	11.9151	1657	0	1657
1658	1	5320.6	126.644	207	State	6	17	90	11.9407	1658	0	1658
1659	0	5033.21	150.049	14	State	6	17	90	11.9672	1659	0	1659
1660	0	5844.21	84.0018	23	State	6	17	90	11.9947	1660	0	1660
1661	0	6525.28	28.535	18	State	6	17	90	12.0231	1661	0	1661
1662	1	5781.22	89.1317	23	State	6	17	90	12.0524	1662	0	1662
1663	1	4946.6	157.103	97	State	6	17	90	12.0826	1663	0	1663
1664	1	4773.38	171.21	218	State	6	17	90	12.1138	1664	0	1664
1665	1	5710.35	94.9028	40	State	6	17	90	12.1458	1665	0	1665
1666	1	5926.88	77.2689	29	State	6	17	90	12.1787	1666	0	1666
1667	1	5765.47	90.4142	55	State	6	17	90	12.2124	1667	0	1667
1668	1	5934.75	76.6276	133	State	6	17	90	12.2471	1668	0	1668
1669	1	4930.86	158.385	847	State	6	17	90	12.2825	1669	0	1669
1670	0	4703.12	297.595	6	Division	1	1	4	12.239	1670	0	1670
1671	0	4805.48	286.03	8	Division	1	1	4	12.2032	1671	0	1671
1672	1	3275.87	0	9	Division	1	4	20	12.1338	1672	0	1672
1673	0	4695.25	298.485	10	Division	1	4	20	12.1003	1673	0	1673
1674	2	5104.68	252.222	0	Division	1	4	20	12.0676	1674	0	1674
1675	0	4482.66	322.506	11	Division	1	4	20	12.0358	1675	0	1675
1676	0	4620.45	306.937	15	Division	1	4	20	12.0047	1676	0	1676
1677	0	4699.19	298.04	18	Division	1	4	20	11.9452	1677	0	1677
1678	1	4899.97	275.354	19	Division	1	4	20	11.9167	1678	0	1678
1679	1	4277.94	345.638	10	Division	1	4	20	11.889	1679	0	1679
1680	2	4762.18	290.923	10	Division	1	4	20	11.8623	1680	0	1680
1681	1	5695.21	185.497	20	Division	1	5	24	11.7872	1681	0	1681
1682	0	5596.79	196.618	19	Division	1	5	24	11.764	1682	0	1682
1683	1	5687.34	186.386	11	Division	1	5	24	11.7202	1683	1	1683
1684	0	5518.05	205.514	11	Division	1	5	24	11.6997	1684	0	1684
1685	0	4872.41	278.467	11	Division	1	5	24	11.6801	1685	0	1685
1686	0	4773.99	289.588	12	Division	1	5	24	11.6615	1686	0	1686
1687	0	5435.38	214.856	6	Division	1	5	24	11.6437	1687	0	1687
1688	0	6285.74	118.771	4	Division	1	5	27	11.6269	1688	0	1688
1689	1	6415.65	104.092	4	Division	1	5	27	11.611	1689	0	1689
1690	1	4838.8	0	15	State	9	30	151	11.6878	1690	0	1690
1691	0	6075.89	7.49339	16	State	9	30	151	11.7071	1691	0	1691
1692	1	6012.9	9.99119	18	State	9	30	151	11.7273	1692	0	1692
1693	1	5650.71	24.3535	76	State	9	30	151	11.7485	1693	0	1693
1694	1	5138.92	44.6481	286	State	9	30	151	11.7705	1694	0	1694
1695	1	5926.88	77.2689	98	State	6	17	90	11.7936	1695	0	1695
1696	0	6454.42	34.3061	11	State	6	17	90	11.8175	1696	0	1696
1697	1	5832.4	84.9637	19	State	6	17	90	11.8424	1697	0	1697
1698	1	5048.96	148.767	18	State	6	17	90	11.8683	1698	0	1698
1699	0	5332.42	125.682	21	State	6	17	90	11.8951	1699	0	1699
1700	0	6155.22	58.673	14	State	6	17	90	11.9228	1700	0	1700
1701	1	6572.52	24.6876	30	State	6	17	90	11.9514	1701	0	1701
1702	1	5643.43	100.353	103	State	6	17	90	11.981	1702	0	1702
1703	1	4753.7	172.813	267	State	6	17	90	12.0114	1703	0	1703
1704	1	4962.35	155.82	67	State	6	17	90	12.0428	1704	0	1704
1705	1	5852.08	83.3606	27	State	6	17	90	12.075	1705	0	1705
1706	1	5769.41	90.0936	31	State	6	17	90	12.1082	1706	0	1706
1707	1	6052.86	67.0091	77	State	6	17	90	12.1422	1707	0	1707
1708	1	5659.17	99.0709	239	State	6	17	90	12.177	1708	0	1708
1709	1	4415.13	200.386	647	State	6	17	90	12.2127	1709	0	1709
1710	0	5537.74	203.29	12	Division	1	1	4	12.2768	1710	0	1710
1711	1	5553.48	201.511	0	Division	1	1	4	12.2385	1711	0	1711
1712	0	3657.74	0	0	Division	1	1	4	12.1642	1712	0	1712
1713	0	3358.54	0	10	Division	1	1	4	12.1281	1713	0	1713
1714	0	4679.5	300.264	4	Division	1	1	4	12.0929	1714	0	1714
1715	0	4899.97	275.354	16	Division	1	1	4	12.0584	1715	0	1715
1716	0	2976.67	0	15	Division	1	4	20	12.0247	1716	0	1716
1717	0	4903.9	274.909	17	Division	1	4	20	11.9918	1717	0	1717
1718	0	5569.23	199.731	0	Division	1	4	20	11.9597	1718	0	1718
1719	1	4915.71	273.574	13	Division	1	4	20	11.9285	1719	0	1719
1720	1	4876.35	278.023	23	Division	1	4	20	11.8981	1720	0	1720
1721	0	5569.23	199.731	27	Division	1	4	20	11.84	1721	0	1721
1722	1	4943.27	270.46	31	Division	1	4	20	11.8122	1722	0	1722
1723	1	4892.09	276.243	16	Division	1	4	20	11.7853	1723	0	1723
1724	1	6561.32	87.6327	0	Division	1	5	24	11.7341	1724	0	1724
1725	1	6321.17	114.768	15	Division	1	5	24	11.7098	1725	0	1725
1726	2	6041.65	146.351	23	Division	1	5	24	11.6425	1726	1	1726
1727	0	5844.81	168.593	16	Division	1	5	24	11.6219	1727	0	1727
1728	0	5045.63	258.895	16	Division	1	5	24	11.6023	1728	0	1728
1729	0	4852.72	280.692	13	Division	1	5	24	11.5835	1729	0	1729
1730	0	5738.52	180.603	21	Division	1	5	24	11.5657	1730	0	1730
1731	0	6592.81	84.074	12	Division	1	5	24	11.5489	1731	0	1731
1732	0	7155.78	20.4625	13	Division	1	5	27	11.5329	1732	0	1732
1733	0	4838.8	0	10	Division	1	5	27	11.5179	1733	0	1733
1734	1	5678.27	23.2607	79	State	9	30	151	11.6139	1734	0	1734
1735	0	5930.23	13.2695	14	State	9	30	151	11.6334	1735	0	1735
1736	1	5993.22	10.7717	14	State	9	30	151	11.6539	1736	0	1736
1737	1	5989.28	10.9279	27	State	9	30	151	11.6753	1737	0	1737
1738	1	5371.2	35.4375	299	State	9	30	151	11.6976	1738	0	1738
1739	1	5997.74	71.4977	67	State	6	17	90	11.7209	1739	0	1739
1740	0	6332.38	44.2452	18	State	6	17	90	11.745	1740	0	1740
1741	1	5686.73	96.8265	19	State	6	17	90	11.7702	1741	0	1741
1742	0	4966.29	155.5	11	State	6	17	90	11.7963	1742	0	1742
1743	1	5474.14	114.14	12	State	6	17	90	11.8233	1743	0	1743
1744	0	6324.5	44.8865	13	State	6	17	90	11.8512	1744	0	1744
1745	1	6340.25	43.604	29	State	6	17	90	11.8801	1745	0	1745
1746	1	5903.26	79.1926	150	State	6	17	90	11.9099	1746	0	1746
1747	1	4915.11	159.668	75	State	6	17	90	11.9406	1747	0	1747
1748	1	4915.11	159.668	138	State	6	17	90	11.9722	1748	0	1748
1749	0	5800.9	87.5286	69	State	6	17	90	12.0047	1749	0	1749
1750	1	6005.62	70.8565	53	State	6	17	90	12.0381	1750	0	1750
1751	1	5466.27	114.781	287	State	6	17	90	12.0723	1751	1	1751
1752	1	4560.79	188.523	697	State	6	17	90	12.1074	1752	0	1752
1753	1	3773.42	252.647	970	State	6	17	90	12.1433	1753	0	1753
1754	0	5502.3	207.294	38	Division	1	1	4	12.2422	1754	0	1754
1755	1	5077.12	255.336	31	Division	1	1	4	12.203	1755	0	1755
1756	0	5557.42	201.066	12	Division	1	1	4	12.1645	1756	0	1756
1757	0	5573.17	199.287	21	Division	1	1	4	12.1268	1757	0	1757
1758	0	4872.41	278.467	13	Division	1	1	4	12.018	1758	0	1758
1759	0	4329.12	339.855	16	Division	1	1	4	11.9833	1759	0	1759
1760	2	3417.6	0	0	Division	1	4	20	11.9494	1760	0	1760
1761	0	4974.77	266.902	10	Division	1	4	20	11.9164	1761	0	1761
1762	2	5714.89	183.272	0	Division	1	4	20	11.8841	1762	0	1762
1763	0	5277.9	232.649	15	Division	1	4	20	11.8527	1763	0	1763
1764	0	4892.09	276.243	16	Division	1	4	20	11.8222	1764	0	1764
1765	0	5699.15	185.052	36	Division	1	4	20	11.7636	1765	0	1765
1766	0	5081.06	254.891	31	Division	1	4	20	11.7357	1766	0	1766
1767	0	5069.25	256.226	15	Division	1	4	20	11.7086	1767	0	1767
1768	0	6269.99	120.551	15	Division	1	5	24	11.6572	1768	0	1768
1769	0	6486.52	96.0846	21	Division	1	5	24	11.6328	1769	0	1769
1770	0	6372.35	108.985	16	Division	1	5	24	11.6094	1770	0	1770
1771	0	6679.42	74.2876	16	Division	1	5	24	11.5868	1771	0	1771
1772	1	6636.12	79.1808	15	Division	1	5	24	11.5652	1772	1	1772
1773	0	5903.86	161.92	20	Division	1	5	24	11.5445	1773	0	1773
1774	0	5435.38	214.856	13	Division	1	5	24	11.5248	1774	0	1774
1775	0	4951.15	269.571	11	Division	1	5	24	11.506	1775	0	1775
1776	0	5549.55	201.956	6	Division	1	5	24	11.4881	1776	0	1776
1777	0	6399.91	105.871	15	Division	1	5	24	11.4712	1777	0	1777
1778	0	7136.1	22.6866	21	Division	1	5	27	11.4552	1778	0	1778
1779	0	5141.94	0	20	Division	1	5	27	11.4402	1779	0	1779
1780	1	5193.12	0	34	State	9	30	151	11.5216	1780	0	1780
1781	0	5985.34	11.084	13	State	9	30	151	11.5404	1781	0	1781
1782	0	5560.16	27.9441	13	State	9	30	151	11.5602	1782	0	1782
1783	0	5890.86	14.8307	16	State	9	30	150	11.5809	1783	0	1783
1784	1	6099.51	6.55672	22	State	9	30	150	11.6025	1784	0	1784
1785	0	6103.45	6.4006	79	State	9	30	150	11.625	1785	0	1785
1786	0	6745.75	10.5804	24	State	6	17	90	11.6485	1786	0	1786
1787	0	6367.81	41.3597	11	State	6	17	90	11.673	1787	0	1787
1788	0	5690.67	96.5059	11	State	6	17	90	11.6983	1788	0	1788
1789	0	5655.24	99.3915	18	State	6	17	90	11.7247	1789	0	1789
1790	1	5765.47	90.4142	8	State	6	17	90	11.7519	1790	0	1790
1791	0	6505.6	30.1381	11	State	6	17	90	11.7801	1791	0	1791
1792	1	6454.42	34.3061	42	State	6	17	90	11.8092	1792	0	1792
1793	1	5993.81	71.8184	239	State	6	17	90	11.8393	1793	0	1793
1794	1	4993.85	153.255	95	State	6	17	90	11.8702	1794	0	1794
1795	1	4690.71	177.943	54	State	6	17	90	11.9021	1795	0	1795
1796	0	5426.9	117.987	38	State	6	17	90	11.9348	1796	0	1796
1797	1	6131.6	60.5967	186	State	6	17	90	11.9684	1797	0	1797
1798	1	5328.48	126.003	232	State	6	17	90	12.0029	1798	1	1798
1799	1	3257.69	294.648	1589	State	6	17	90	12.0382	1799	1	1799
1800	1	4521.42	191.729	1238	State	6	17	90	12.0743	1800	0	1800
1801	1	5588.31	104.842	859	State	6	19	95	12.1112	1801	0	1801
1802	1	3815.22	0	58	Division	1	1	4	12.1692	1802	0	1802
1803	1	4805.48	286.03	84	Division	1	1	4	12.1297	1803	0	1803
1804	1	5498.37	207.738	42	Division	1	1	4	12.091	1804	0	1804
1805	1	5419.63	216.635	115	Division	1	1	4	12.053	1805	0	1805
1806	0	5502.3	207.294	20	Division	1	1	4	12.0158	1806	0	1806
1807	0	5588.92	197.507	19	Division	1	1	4	11.9436	1807	0	1807
1808	0	4742.49	293.147	13	Division	1	1	4	11.9087	1808	0	1808
1809	0	4518.09	318.503	20	Division	1	1	4	11.8746	1809	0	1809
1810	0	5344.83	225.087	0	Division	1	4	20	11.8413	1810	0	1810
1811	0	6029.84	147.686	17	Division	1	4	20	11.8089	1811	0	1811
1812	0	5974.73	153.913	17	Division	1	4	20	11.7773	1812	0	1812
1813	0	5636.16	192.169	16	Division	1	4	20	11.7466	1813	0	1813
1814	0	5092.87	253.557	20	Division	1	4	20	11.7167	1814	0	1814
1815	0	5699.15	185.052	20	Division	1	4	20	11.6878	1815	0	1815
1816	0	5529.86	204.18	41	Division	1	4	20	11.6597	1816	0	1816
1817	0	5533.8	203.735	9	Division	1	4	20	11.6325	1817	0	1817
1818	0	5238.54	237.098	19	Division	1	4	20	11.6062	1818	0	1818
1819	0	4704.95	0	0	Division	1	5	24	11.5563	1819	0	1819
1820	0	5106.51	0	0	Division	1	5	24	11.5327	1820	0	1820
1821	0	6423.53	103.202	14	Division	1	5	24	11.51	1821	0	1821
1822	2	7025.87	35.142	0	Division	1	5	24	11.4883	1822	0	1822
1823	0	6372.35	108.985	22	Division	1	5	24	11.4675	1823	0	1823
1824	0	6159.76	133.006	18	Division	1	5	24	11.4477	1824	0	1824
1825	0	5396.01	219.304	19	Division	1	5	24	11.4288	1825	0	1825
1826	0	5266.09	233.984	12	Division	1	5	24	11.4109	1826	0	1826
1827	0	6116.45	137.899	14	Division	1	5	24	11.3939	1827	0	1827
1828	0	6844.77	55.6045	16	Division	1	5	24	11.3779	1828	0	1828
1829	0	7147.91	21.3521	10	Division	1	5	27	11.3628	1829	0	1829
1830	0	6403.84	105.426	10	Division	1	5	27	11.3486	1830	0	1830
1831	0	5520.8	29.5052	16	State	9	30	150	11.4674	1831	0	1831
1832	0	5398.75	34.3447	16	State	9	30	150	11.4873	1832	0	1832
1833	0	6044.4	8.74229	17	State	9	30	150	11.5083	1833	0	1833
1834	1	5942.04	12.8012	75	State	9	30	150	11.5301	1834	0	1834
1835	1	5414.5	33.7203	393	State	9	30	150	11.5529	1835	0	1835
1836	1	5784.57	19.0457	21	State	6	17	90	11.5766	1836	0	1836
1837	1	6635.51	19.5577	19	State	6	17	90	11.6013	1837	0	1837
1838	1	5922.94	77.5895	15	State	6	17	90	11.6269	1838	0	1838
1839	0	5697.95	22.4802	20	State	6	17	90	11.6535	1839	0	1839
1840	1	5961.72	12.0206	20	State	6	17	90	11.681	1840	0	1840
1841	0	6651.26	18.2752	23	State	6	17	90	11.7094	1841	0	1841
1842	1	6041.05	67.9709	41	State	6	17	90	11.7388	1842	0	1842
1843	1	5304.86	127.926	135	State	6	17	90	11.7691	1843	0	1843
1844	1	3594.76	0	47	State	6	17	90	11.8002	1844	0	1844
1845	1	4204.97	0	25	State	6	17	90	11.8323	1845	0	1845
1846	0	6115.85	61.8792	25	State	6	17	90	11.8653	1846	0	1846
1847	1	6127.66	60.9174	332	State	6	17	90	11.8991	1847	0	1847
1848	1	4324.58	207.76	1156	State	6	17	90	11.9338	1848	1	1848
1849	1	3163.21	302.342	813	State	6	17	90	11.9694	1849	1	1849
1850	1	4950.54	156.782	1255	State	6	19	95	12.0057	1850	0	1850
1851	1	5804.84	87.208	867	State	6	19	95	12.0429	1851	0	1851
1852	1	4892.01	159.956	1131	State	6	19	95	12.0809	1852	0	1852
1853	1	3850.65	0	0	Division	1	1	4	12.0965	1853	0	1853
1854	1	5171.61	244.66	73	Division	1	1	4	12.0568	1854	0	1854
1855	1	5561.36	200.621	93	Division	1	1	4	12.0179	1855	0	1855
1856	1	5199.17	241.546	105	Division	1	1	4	11.9796	1856	0	1856
1857	0	5663.72	189.055	23	Division	1	1	4	11.9422	1857	0	1857
1858	0	5309.4	229.091	20	Division	1	1	4	11.9055	1858	0	1858
1859	0	5297.59	230.425	15	Division	1	1	4	11.8345	1859	0	1859
1860	0	4789.73	287.809	15	Division	1	1	4	11.8002	1860	0	1860
1861	0	6376.29	108.54	14	Division	1	4	20	11.7341	1861	0	1861
1862	0	6671.55	75.1773	23	Division	1	4	20	11.7024	1862	0	1862
1863	0	6392.03	106.761	11	Division	1	4	20	11.6715	1863	0	1863
1864	0	5352.7	224.197	24	Division	1	4	20	11.6123	1864	0	1864
1865	0	5793.63	174.376	31	Division	1	4	20	11.584	1865	0	1865
1866	0	5927.48	159.251	0	Division	1	4	20	11.5567	1866	0	1866
1867	0	5533.8	203.735	12	Division	1	4	20	11.5302	1867	0	1867
1868	0	4397.87	0	16	Division	1	4	20	11.5047	1868	0	1868
1869	0	4697.07	0	20	Division	1	4	21	11.4801	1869	0	1869
1870	0	4791.56	0	17	Division	1	4	21	11.4564	1870	0	1870
1871	2	6836.9	56.4942	3	Division	1	5	24	11.4337	1871	0	1871
1872	0	7065.24	30.6937	15	Division	1	5	24	11.4118	1872	0	1872
1873	0	7143.97	21.797	0	Division	1	5	24	11.391	1873	0	1873
1874	0	6561.32	87.6327	19	Division	1	5	24	11.3711	1874	0	1874
1875	0	5699.15	185.052	12	Division	1	5	24	11.3521	1875	0	1875
1876	0	5022.01	261.564	15	Division	1	5	24	11.3341	1876	0	1876
1877	0	5742.45	180.159	8	Division	1	5	24	11.317	1877	0	1877
1878	0	6423.53	103.202	10	Division	1	5	24	11.3009	1878	0	1878
1879	0	7124.29	24.0211	15	Division	1	5	27	11.2858	1879	0	1879
1880	0	6951.07	43.5939	16	Division	1	5	27	11.2716	1880	0	1880
1881	0	4704.95	0	13	Division	1	5	25	11.2584	1881	0	1881
1882	0	5453.87	32.1591	0	State	9	30	150	11.3947	1882	0	1882
1883	0	5505.05	30.1297	17	State	9	30	150	11.4149	1883	0	1883
1884	0	6170.38	3.74669	15	State	9	30	150	11.436	1884	0	1884
1885	1	6036.52	9.05451	28	State	9	30	150	11.4581	1885	0	1885
1886	1	5209.78	41.8381	57	State	9	30	150	11.4811	1886	0	1886
1887	1	5662.52	23.8852	19	State	9	30	148	11.5051	1887	0	1887
1888	1	6663.07	17.3134	22	State	9	30	148	11.53	1888	0	1888
1889	0	6710.31	13.4659	17	State	9	30	148	11.5559	1889	0	1889
1890	1	6060.14	8.11784	31	State	9	30	148	11.5827	1890	0	1890
1891	1	6052.27	8.43006	30	State	9	30	148	11.6105	1891	0	1891
1892	1	6552.84	26.2907	15	State	9	30	148	11.6391	1892	0	1892
1893	1	6107.98	62.5204	58	State	6	17	90	11.6687	1893	0	1893
1894	1	5108.01	143.957	110	State	6	17	90	11.6993	1894	0	1894
1895	1	3579.01	0	48	State	6	17	90	11.7307	1895	0	1895
1896	1	4433.3	0	84	State	6	17	90	11.763	1896	0	1896
1897	1	6135.53	60.2761	49	State	6	17	90	11.7962	1897	0	1897
1898	1	5265.49	131.133	309	State	6	17	90	11.8303	1898	0	1898
1899	1	4316.71	208.401	649	State	6	17	90	11.8653	1899	1	1899
1900	1	3604.14	266.433	1181	State	6	17	90	11.901	1900	1	1900
1901	1	5328.48	126.003	777	State	6	19	95	11.9376	1901	0	1901
1902	1	5844.21	84.0018	819	State	6	19	95	11.975	1902	0	1902
1903	1	4943.19	155.814	1075	State	6	19	95	12.0132	1903	0	1903
1904	1	5596.71	102.92	848	State	6	19	95	12.0521	1904	0	1904
1905	1	4401.81	0	495	State	6	19	95	12.0918	1905	0	1905
1906	1	3271.93	0	513	State	6	19	95	12.1321	1906	0	1906
1907	2	3724.67	0	0	Division	1	1	4	12.0243	1907	0	1907
1908	1	5277.9	232.649	68	Division	1	1	4	11.9844	1908	0	1908
1909	1	4829.1	283.361	62	Division	1	1	4	11.9452	1909	0	1909
1910	1	4892.09	276.243	43	Division	1	1	4	11.9067	1910	0	1910
1911	1	5663.72	189.055	104	Division	1	1	4	11.869	1911	0	1911
1912	0	5470.81	210.852	23	Division	1	1	4	11.8321	1912	0	1912
1913	2	4204.97	0	0	Division	1	1	4	11.796	1913	0	1913
1914	0	5305.46	229.535	17	Division	1	1	4	11.7263	1914	0	1914
1915	2	6203.06	128.113	0	Division	1	4	20	11.6598	1915	0	1915
1916	0	6344.79	112.099	13	Division	1	4	20	11.6278	1916	0	1916
1917	0	6730.6	68.5048	0	Division	1	4	20	11.5968	1917	0	1917
1918	0	6411.72	104.536	24	Division	1	4	20	11.5666	1918	0	1918
1919	0	4031.75	0	1	Division	1	4	20	11.5373	1919	0	1919
1920	0	3779.79	0	0	Division	1	4	20	11.5089	1920	0	1920
1921	0	5762.14	177.934	16	Division	1	4	20	11.4814	1921	0	1921
1922	0	5962.92	155.248	15	Division	1	4	20	11.4548	1922	0	1922
1923	2	6112.52	138.344	1	Division	1	4	20	11.4291	1923	0	1923
1924	2	6403.84	105.426	2	Division	1	4	21	11.4044	1924	0	1924
1925	0	6321.17	114.768	8	Division	1	4	21	11.3806	1925	0	1925
1926	2	6868.39	52.9355	1	Division	1	4	21	11.3577	1926	0	1926
1927	0	7037.68	33.8075	4	Division	1	5	24	11.3358	1927	0	1927
1928	2	7218.77	13.3451	0	Division	1	5	24	11.3148	1928	0	1928
1929	0	6777.84	63.1667	18	Division	1	5	24	11.2948	1929	0	1929
1930	0	5935.36	158.362	12	Division	1	5	24	11.2758	1930	0	1930
1931	0	5557.42	201.066	9	Division	1	5	24	11.2577	1931	0	1931
1932	0	5352.7	224.197	17	Division	1	5	24	11.2406	1932	0	1932
1933	0	6084.96	141.458	8	Division	1	5	27	11.2244	1933	0	1933
1934	0	6884.14	51.1561	16	Division	1	5	27	11.2092	1934	0	1934
1935	2	7108.54	25.8005	1	Division	1	5	27	11.195	1935	0	1935
1936	0	6592.81	84.074	13	Division	1	5	25	11.1817	1936	0	1936
1937	0	5726.71	181.938	13	Division	1	5	25	11.1694	1937	0	1937
1938	0	4504.17	0	0	Division	1	5	25	11.158	1938	0	1938
1939	0	5090.76	0	0	State	9	30	147	11.2843	1939	0	1939
1940	0	5536.54	28.8808	18	State	9	30	150	11.3429	1940	0	1940
1941	0	6182.19	3.27836	15	State	9	30	150	11.3642	1941	0	1941
1942	1	6044.4	8.74229	38	State	9	30	150	11.3866	1942	0	1942
1943	0	5867.24	15.7673	15	State	9	30	150	11.4098	1943	0	1943
1944	0	5989.28	10.9279	8	State	9	30	148	11.434	1944	0	1944
1945	1	5926.29	13.4257	18	State	9	30	148	11.4592	1945	0	1945
1946	0	6083.77	7.18117	15	State	9	30	148	11.4853	1946	0	1946
1947	0	5520.8	29.5052	10	State	9	30	148	11.5124	1947	0	1947
1948	1	5446	32.4714	30	State	9	30	148	11.5404	1948	0	1948
1949	1	6529.22	28.2144	44	State	6	17	90	11.5693	1949	0	1949
1950	1	6135.53	60.2761	46	State	6	17	90	11.5991	1950	0	1950
1951	1	5277.3	130.171	83	State	6	17	90	11.6299	1951	0	1951
1952	1	4859.99	164.156	41	State	6	17	90	11.6616	1952	0	1952
1953	1	5749.72	91.6967	21	State	6	17	90	11.6942	1953	0	1953
1954	1	5958.37	74.7039	274	State	6	17	90	11.7276	1954	0	1954
1955	1	4466.31	196.218	1189	State	6	17	90	11.7619	1955	0	1955
1956	1	2903.38	323.503	1211	State	6	17	90	11.7971	1956	0	1956
1957	1	3600.2	266.754	1527	State	6	19	95	11.8331	1957	0	1957
1958	1	5430.84	117.667	810	State	6	19	95	11.87	1958	0	1958
1959	1	6052.86	67.0091	513	State	6	19	95	11.9076	1959	0	1959
1960	1	5643.43	100.353	516	State	6	19	95	11.946	1960	0	1960
1961	1	5907.2	78.872	351	State	6	19	95	11.9851	1961	0	1961
1962	1	5296.98	128.568	483	State	6	19	95	12.025	1962	0	1962
1963	1	4356.08	205.195	602	State	6	19	95	12.0656	1963	0	1963
1964	1	4856.66	280.247	128	Division	1	1	4	11.9124	1964	0	1964
1965	1	3868.51	391.901	128	Division	1	1	4	11.873	1965	0	1965
1966	1	5061.38	257.115	41	Division	1	1	4	11.8343	1966	0	1966
1967	1	5730.64	181.493	49	Division	1	1	4	11.7964	1967	0	1967
1968	0	5061.38	257.115	23	Division	1	1	4	11.7592	1968	0	1968
1969	0	3862.46	0	18	Division	1	1	4	11.7229	1969	0	1969
1970	0	6352.66	111.209	9	Division	1	4	22	11.6189	1970	0	1970
1971	0	6053.46	145.017	14	Division	1	4	22	11.5859	1971	0	1971
1972	0	6096.77	140.123	21	Division	1	4	22	11.5538	1972	0	1972
1973	0	6687.3	73.398	8	Division	1	4	22	11.5225	1973	0	1973
1974	2	6754.22	65.8357	18	Division	1	4	20	11.4922	1974	0	1974
1975	0	6360.54	110.319	11	Division	1	4	20	11.4627	1975	0	1975
1976	0	5951.11	156.582	15	Division	1	4	20	11.4342	1976	0	1976
1977	0	6254.24	122.33	0	Division	1	4	20	11.4065	1977	0	1977
1978	0	6025.91	148.13	0	Division	1	4	20	11.3798	1978	0	1978
1979	0	5903.86	161.92	5	Division	1	4	20	11.354	1979	0	1979
1980	0	6006.22	150.355	4	Division	1	4	21	11.3291	1980	0	1980
1981	0	6443.21	100.978	7	Division	1	4	21	11.3052	1981	0	1981
1982	2	6813.28	59.1632	1	Division	1	4	21	11.2822	1982	0	1982
1983	0	6395.97	106.316	4	Division	1	5	24	11.2602	1983	0	1983
1984	0	7037.68	33.8075	13	Division	1	5	24	11.2392	1984	0	1984
1985	0	7037.68	33.8075	11	Division	1	5	24	11.2191	1985	0	1985
1986	0	6577.07	85.8534	11	Division	1	5	24	11.1999	1986	0	1986
1987	0	6325.11	114.323	14	Division	1	5	24	11.1818	1987	0	1987
1988	0	5907.8	161.475	13	Division	1	5	27	11.1646	1988	0	1988
1989	0	6451.09	100.088	15	Division	1	5	27	11.1483	1989	0	1989
1990	0	7096.73	27.135	9	Division	1	5	27	11.1331	1990	0	1990
1991	0	7277.83	6.67254	0	Division	1	5	27	11.1188	1991	0	1991
1992	0	6695.17	72.5083	15	Division	1	5	25	11.1055	1992	0	1992
1993	0	5844.81	168.593	13	Division	1	5	25	11.0931	1993	0	1993
1994	0	6336.92	112.988	13	Division	1	5	25	11.0817	1994	0	1994
1995	0	6671.55	75.1773	20	Division	1	5	25	11.0712	1995	0	1995
1996	0	6683.36	73.8428	8	Division	1	5	25	11.0617	1996	0	1996
1997	0	5947.17	157.027	12	Division	1	5	25	11.0531	1997	0	1997
1998	0	5150.73	44.1798	14	State	9	30	147	11.2119	1998	0	1998
1999	0	5709.76	22.0118	18	State	9	30	150	11.2712	1999	0	1999
[truncated: 301,070+ more rows]
