# Supplementary material for: Dramatic cropland expansion in Myanmar following political reforms threatens biodiversity
Source: Sci Rep. 2018 Nov 8;8:16558. doi: 10.1038/s41598-018-34974-8 (PMC6224574; doi:10.1038/s41598-018-34974-8)
Supplement: Supplementary file 3 — Dataset 2 [file 41598_2018_34974_MOESM3_ESM.xlsx]

## Sheet: Title page
Title: Dramatic cropland expansion in Myanmar following political reforms threatens biodiversity
Author list: Zhang, Y., Prescott, G. W., Tay, R. E., Dickens, B. L., Webb, E. L., Htun, S., Tizard, R. J., Rao, M., Carrasco, L.R.

## Sheet: Appendix_S3_Supplementary_Data
	land_use	agriculture	transport	elevation	region_type	region_code1	region_code2	region_code3	rdist	resid	PA	ID
1	1	6945.41	397.758	290	Division	13	57	269	22.4581	1	0	1
2	1	6855.94	414.514	0	Division	13	57	269	22.3875	2	0	2
3	2	6323.96	483.483	1	Division	13	57	269	22.3057	3	0	3
4	1	6289.07	572.335	216	Division	13	57	269	22.2113	4	0	4
5	1	6659.14	491.067	122	Division	13	57	269	22.2246	5	0	5
6	2	6807.2	393.309	0	Division	13	57	269	22.3149	6	0	6
7	1	6207.02	590.604	153	Division	13	57	269	22.1302	7	0	7
8	1	6820.57	407.105	0	Division	13	57	269	22.0497	8	0	8
9	1	6342.19	492.23	51	Division	13	57	269	22.1436	9	0	9
10	1	6582.97	453.724	31	Division	13	57	269	22.0326	10	0	10
11	1	6634.14	443	105	Division	13	57	269	22.0496	11	0	11
12	1	6990.39	433.802	186	Division	13	57	269	21.8474	12	0	12
13	0	6527.85	465.274	18	Division	13	57	269	21.9386	13	0	13
14	1	6429.43	485.898	389	Division	13	57	269	21.9557	14	0	14
15	1	6692.26	424.999	44	Division	13	57	269	21.9733	15	0	15
16	1	6515.43	479.132	20	Division	13	57	269	21.8447	16	0	16
17	1	6031.2	581.624	163	Division	13	57	269	21.8618	17	0	17
18	1	6667.95	433.961	2	Division	13	57	269	21.8795	18	0	18
19	1	6350.69	502.397	44	Division	13	57	269	21.8977	19	0	19
20	2	6582.36	464.966	29	Division	13	57	269	21.7509	20	0	20
21	1	6263.48	532.461	118	Division	13	57	269	21.768	21	0	21
22	1	6809.53	412.4	45	Division	13	57	269	21.7858	22	0	22
23	1	5894.1	606.103	2	Division	13	57	269	21.8041	23	0	23
24	1	5822.55	625.788	58	Division	13	57	269	21.6743	24	0	24
25	1	6911.89	390.826	39	Division	13	57	269	21.6921	25	0	25
26	1	5626.4	662.562	74	Division	13	57	269	21.7105	26	0	26
27	0	6638.17	449.18	43	Division	13	57	269	21.7294	27	0	27
28	2	7052.35	396.426	0	Division	13	57	269	21.4089	28	0	28
29	1	5965.66	586.544	43	Division	13	57	269	21.5807	29	0	29
30	1	6878.24	402.551	43	Division	13	57	269	21.5985	30	0	30
31	1	6252.99	542.788	75	Division	13	57	269	21.617	31	0	31
32	1	6382.9	515.103	42	Division	13	57	269	21.636	32	0	32
33	1	7044.48	398.142	102	Division	13	57	269	21.3039	33	0	33
34	1	6544.37	464.933	4	Division	13	57	269	21.4699	34	0	34
35	1	5863.3	608.053	23	Division	13	57	269	21.4872	35	0	35
36	0	6268.03	531.734	40	Division	13	57	269	21.5051	36	0	36
37	1	6709.66	445.472	68	Division	13	57	269	21.5235	37	0	37
38	0	6894.69	406.042	46	Division	13	57	269	21.5426	38	0	38
39	0	7351.91	312.478	2	Division	13	57	269	21.5623	39	0	39
40	1	6790.83	396.485	243	Division	13	57	269	21.21	40	0	40
41	1	7010.45	352.067	0	Division	13	57	269	21.2838	41	0	41
42	1	6353.64	511.746	11	Division	13	57	269	21.3764	42	0	42
43	1	5585.95	674.008	46	Division	13	57	269	21.3937	43	0	43
44	1	6510.43	494.343	90	Division	13	57	269	21.4117	44	0	44
45	1	6556.52	491.328	89	Division	13	57	269	21.4302	45	0	45
46	1	6371.49	531.211	200	Division	13	57	269	21.4493	46	0	46
47	0	7023.85	386.204	73	Division	13	57	269	21.4691	47	0	47
48	1	7015.09	357.721	193	Division	13	57	269	21.1902	48	0	48
49	1	6377.11	515.635	25	Division	13	57	269	21.283	49	0	49
50	1	5802.33	638.046	38	Division	13	57	269	21.3004	50	0	50
51	1	6090.38	615.207	241	Division	13	57	269	21.3184	51	0	51
52	1	6352.12	541.596	81	Division	13	57	269	21.337	52	0	52
53	1	7060.76	388.073	27	Division	13	57	269	21.3562	53	0	53
54	0	7097.88	377.952	40	Division	13	57	269	21.376	54	0	54
55	0	7582.12	273.249	11	Division	13	57	269	21.3964	55	0	55
56	1	6913.19	376.494	100	Division	13	57	269	21.0336	56	0	56
57	1	6215.7	550.011	17	Division	13	57	268	21.1897	57	0	57
58	1	5199.99	766.326	143	Division	13	57	268	21.2071	58	0	58
59	1	4708.54	918.49	424	Division	13	57	269	21.2252	59	0	59
60	1	5970.25	624.328	54	Division	13	57	269	21.2438	60	0	60
61	0	6667.07	473.363	34	Division	13	57	269	21.2631	61	0	61
62	0	6708.13	462.225	34	Division	13	57	269	21.283	62	0	62
63	1	5961.51	614.499	36	Division	13	57	268	21.0965	63	0	63
64	1	4941.87	833.419	66	Division	13	57	268	21.114	64	0	64
65	1	4029.79	1081.84	282	Division	13	57	269	21.1321	65	0	65
66	1	4930.63	872.477	183	Division	13	57	269	21.1508	66	0	66
67	1	5635.32	717.543	188	Division	13	57	269	21.1701	67	0	67
68	1	6541.95	511.173	33	Division	13	57	269	21.1901	68	0	68
69	1	6672.99	452.843	50	Division	13	57	268	20.9864	69	0	69
70	1	5973.32	611.963	8	Division	13	57	268	21.0034	70	0	70
71	1	5800.1	649.154	13	Division	13	57	268	21.0209	71	0	71
72	1	4943.14	879.753	122	Division	13	57	269	21.0391	72	0	72
73	1	4922.75	874.208	83	Division	13	57	269	21.0579	73	0	73
74	1	5918.78	655.223	84	Division	13	57	269	21.0773	74	0	74
75	1	6738.79	468.145	56	Division	13	57	269	21.0973	75	0	75
76	1	6600.64	446.504	35	Division	13	57	268	20.8308	76	1	76
77	1	6728.11	441.102	33	Division	13	57	268	20.8934	77	0	77
78	1	6905.51	412.889	2	Division	13	57	268	20.9104	78	0	78
79	1	6653.55	467.039	4	Division	13	57	268	20.928	79	0	79
80	1	5809.31	669.469	47	Division	13	57	269	20.9462	80	0	80
81	1	5082.54	836.405	77	Division	13	57	269	20.9651	81	0	81
82	1	6137.62	604.838	74	Division	13	57	269	20.9845	82	0	82
83	1	7022.81	421.357	49	Division	13	57	269	21.0046	83	0	83
84	1	6668.96	435.488	90	Division	13	57	268	20.7377	84	1	84
85	2	7275.34	334.598	2	Division	13	57	268	20.8352	85	0	85
86	1	6265.9	561.979	40	Division	13	57	268	20.8535	86	0	86
87	1	5880.19	667.401	120	Division	13	57	269	20.8724	87	0	87
88	1	6663.62	494.693	83	Division	13	57	269	20.8919	88	0	88
89	1	7089.43	411.971	63	Division	13	57	269	20.912	89	0	89
90	0	6144.58	622.339	188	Division	13	57	269	20.9328	90	0	90
91	1	6968.16	372.804	118	Division	13	57	268	20.6447	91	1	91
92	1	7334.4	321.892	0	Division	13	57	268	20.7248	92	0	92
93	1	6730.45	461.199	32	Division	13	57	268	20.7609	93	0	93
94	1	7096.67	399.226	43	Division	13	57	268	20.7798	94	0	94
95	1	6486.46	533.747	292	Division	13	57	269	20.7994	95	0	95
96	1	7195.72	388.304	57	Division	13	57	269	20.8196	96	0	96
97	1	5715.47	717.881	184	Division	13	57	269	20.8404	97	0	97
98	1	4913.59	897.034	118	Division	13	57	269	20.8618	98	0	98
99	1	7293.39	318.935	132	Division	13	57	268	20.4974	99	1	99
100	1	7218.6	344.999	11	Division	13	57	268	20.6322	100	0	100
101	1	7362.96	317.307	2	Division	13	57	268	20.6684	101	0	101
102	1	6509.14	510.377	19	Division	13	57	268	20.6874	102	0	102
103	1	7115.41	378.722	90	Division	13	57	269	20.707	103	0	103
104	1	7059.95	422.014	83	Division	13	57	269	20.7272	104	0	104
105	1	6339.5	582.907	250	Division	13	57	269	20.7481	105	0	105
106	1	5086.31	914.742	183	Division	13	57	268	20.7696	106	0	106
107	1	6179.18	628.955	288	Division	13	57	268	20.7917	107	1	107
108	1	6722.47	506.707	184	Division	13	57	268	20.8144	108	1	108
109	1	7157.92	345.939	149	Division	13	57	268	20.3692	109	0	109
110	1	6971.81	387.731	197	Division	13	57	268	20.4173	110	1	110
111	1	7068.76	367.925	1	Division	13	57	268	20.4307	111	1	111
112	1	6923.1	398.935	103	Division	13	57	268	20.4446	112	1	112
113	1	6926.44	419.758	4	Division	13	57	268	20.6147	113	0	113
114	1	6910.34	455.424	130	Division	13	57	268	20.635	114	0	114
115	1	6764.68	487.954	476	Division	13	57	268	20.6559	115	0	115
116	1	5357.95	852.126	483	Division	13	57	268	20.6775	116	1	116
117	1	6572.87	540.369	196	Division	13	57	268	20.6997	117	1	117
118	1	7301.18	376.487	145	Division	13	57	268	20.7225	118	1	118
119	1	6783.84	429.447	31	Division	13	57	268	20.3379	119	1	119
120	1	6931.4	431.495	6	Division	13	57	268	20.5429	120	0	120
121	1	6659.75	491.161	184	Division	13	57	268	20.5639	121	0	121
122	1	6340.69	613.569	285	Division	13	57	268	20.5855	122	1	122
123	1	6750.08	484.309	89	Division	13	57	268	20.6078	123	1	123
124	1	7009.92	426.612	184	Division	13	57	268	20.6307	124	1	124
125	1	4302.27	1112.7	390	Division	13	57	268	20.6783	125	1	125
126	1	7246.31	331.509	37	Division	13	57	268	20.3551	126	0	126
127	1	6947.28	408.807	20	Division	13	57	268	20.4305	127	0	127
128	1	7040.85	404.461	42	Division	13	57	268	20.4509	128	0	128
129	1	7198.33	369.966	78	Division	13	57	268	20.472	129	0	129
130	1	7256.17	377.983	204	Division	13	57	268	20.4936	130	1	130
131	1	7177.28	392.836	35	Division	13	57	268	20.516	131	1	131
132	1	6897.76	455.094	124	Division	13	57	268	20.539	132	1	132
133	1	5369.69	855.094	270	Division	13	57	268	20.5626	133	1	133
134	1	4102.03	1148.32	393	Division	13	57	268	20.5868	134	1	134
135	1	7580.94	260.171	0	Division	13	57	268	20.2629	135	0	135
136	0	7585.05	271.122	0	Division	13	57	268	20.3188	136	0	136
137	2	6793.74	441.954	2	Division	13	57	268	20.3386	137	0	137
138	1	7119.59	387.213	162	Division	13	57	268	20.3591	138	0	138
139	1	7202.26	369.103	167	Division	13	57	268	20.3802	139	0	139
140	1	6386.13	572.248	277	Division	13	57	268	20.4019	140	1	140
141	1	7295.38	366.53	59	Division	13	57	268	20.4244	141	1	141
142	1	6283.61	591.885	199	Division	13	57	268	20.4474	142	1	142
143	1	4810.66	984.406	465	Division	13	57	268	20.4711	143	1	143
144	1	3102.07	1379.62	291	Division	13	57	268	20.4955	144	1	144
145	1	2280.1	1545.77	184	Division	13	57	268	20.5204	145	1	145
146	1	3692.97	1226.71	381	Division	13	57	268	20.546	146	1	146
147	2	7609.2	260.184	0	Division	13	57	268	20.2077	147	0	147
148	1	6959.78	402.285	22	Division	13	57	268	20.2468	148	0	148
149	1	6599.1	526.356	300	Division	13	57	268	20.2674	149	0	149
150	1	7299.86	369.682	244	Division	13	57	268	20.2886	150	1	150
151	1	6211.21	613.843	288	Division	13	57	268	20.3104	151	1	151
152	1	7323.39	347.42	65	Division	13	57	268	20.3329	152	1	152
153	1	6791.91	464.382	59	Division	13	57	268	20.356	153	1	153
154	1	5317.8	841.97	184	Division	13	57	268	20.3798	154	1	154
155	1	3581.65	1237.4	328	Division	13	57	268	20.4043	155	1	155
156	1	3612.73	1190.41	148	Division	13	57	268	20.4293	156	1	156
157	1	3978.28	1162.31	221	Division	13	57	268	20.455	157	1	157
158	1	3828.67	1196.66	382	Division	13	57	268	20.4813	158	1	158
159	0	7262.92	337.073	0	Division	13	57	268	20.1552	159	0	159
160	1	6831.38	474.425	183	Division	13	57	268	20.1758	160	0	160
161	1	7366.79	354.718	112	Division	13	57	268	20.1971	161	0	161
162	1	7136.37	406.88	227	Division	13	57	268	20.219	162	1	162
163	1	7366.69	337.89	64	Division	13	57	268	20.2415	163	0	163
164	1	6831.28	455.718	73	Division	13	57	268	20.2648	164	1	164
165	1	5715.42	751.407	83	Division	13	57	268	20.2887	165	1	165
166	1	4172.17	1102.9	104	Division	13	57	268	20.3132	166	1	166
167	1	4837.09	917.186	66	Division	13	57	268	20.3384	167	1	167
168	1	5245.94	871.284	92	Division	13	57	268	20.3642	168	1	168
169	1	4588.49	1022.22	274	Division	13	57	268	20.3906	169	1	169
170	2	7679.88	224.568	0	Division	13	57	268	19.9049	170	0	170
171	1	7008.27	403.051	80	Division	13	57	268	20.0844	171	0	171
172	1	6823.24	443.271	147	Division	13	57	268	20.1057	172	0	172
173	1	6485.84	533.645	153	Division	13	57	268	20.1277	173	0	173
174	1	7111.56	386.242	78	Division	13	57	268	20.1504	174	0	174
175	1	7387.14	326.026	26	Division	13	57	268	20.1737	175	0	175
176	1	6381.57	573.019	84	Division	13	57	268	20.1977	176	1	176
177	1	4932.81	896.44	119	Division	13	57	268	20.2223	177	1	177
178	1	6157.16	610.135	162	Division	13	57	268	20.2476	178	1	178
179	1	6632.77	525.702	64	Division	13	57	268	20.2735	179	1	179
180	1	6050.11	656.685	179	Division	13	57	268	20.3001	180	1	180
181	1	5575.97	830.485	383	Division	13	57	268	20.3273	181	0	181
182	1	7300.27	325.882	15	Division	13	57	268	19.9932	182	0	182
183	1	7193.98	348.677	45	Division	13	57	268	20.0146	183	0	183
184	1	6348.2	554.737	137	Division	13	57	268	20.0366	184	0	184
185	1	6735	460.434	60	Division	13	57	268	20.0594	185	0	185
186	1	7396.39	316.922	25	Division	13	57	268	20.0828	186	0	186
187	1	6358.48	570.529	85	Division	13	57	268	20.1068	187	1	187
188	1	5500.25	760.997	85	Division	13	57	268	20.1316	188	1	188
189	1	6525.44	523.497	210	Division	13	57	268	20.157	189	1	189
190	1	7535.69	315.572	60	Division	13	57	268	20.183	190	1	190
191	1	7354.59	356.007	107	Division	13	57	268	20.2097	191	1	191
192	1	6637.14	576	599	Division	13	57	268	20.237	192	1	192
193	1	7657.1	219.585	259	Division	13	57	268	19.7211	193	0	193
194	1	7079.81	373.16	95	Division	13	57	268	19.9021	194	0	194
195	1	7319.96	321.661	66	Division	13	57	268	19.9235	195	0	195
196	1	7375.72	329.913	113	Division	13	57	268	19.9457	196	0	196
197	1	7085.38	384.407	67	Division	13	57	268	19.9685	197	0	197
198	1	7144.43	371.593	39	Division	13	57	268	19.992	198	0	198
199	1	5858.5	681.49	97	Division	13	57	268	20.0162	199	0	199
200	1	6657.68	504.128	86	Division	13	57	268	20.041	200	1	200
201	1	7415.17	327.619	75	Division	13	57	268	20.0665	201	1	201
202	1	7590.8	303.265	138	Division	13	57	268	20.0927	202	1	202
203	1	7181.37	394.684	135	Division	13	57	268	20.1195	203	1	203
204	1	7459.94	383.693	246	Division	13	57	268	20.147	204	1	204
205	1	7138.32	356.553	36	Division	13	57	268	19.8111	205	0	205
206	1	7008.4	384.303	32	Division	13	57	268	19.8327	206	0	206
207	1	7371.22	316.893	80	Division	13	57	268	19.8549	207	0	207
208	1	6765.79	446.441	64	Division	13	57	268	19.8778	208	0	208
209	1	7383.88	313.188	47	Division	13	57	268	19.9014	209	0	209
210	1	5996.05	639.269	242	Division	13	57	268	19.9257	210	1	210
211	1	7098.37	396.728	112	Division	13	57	268	19.9506	211	1	211
212	1	7597.04	290.261	124	Division	13	57	268	19.9762	212	1	212
213	1	6549.55	539.595	375	Division	13	57	268	20.0025	213	1	213
214	1	6175.55	623.356	119	Division	13	57	268	20.0295	214	1	214
215	1	5984.76	706.28	294	Division	13	58	272	20.057	215	1	215
216	1	6083.18	683.614	291	Division	13	58	272	20.0853	216	1	216
217	2	7617.48	219.997	1	Division	13	57	268	19.4947	217	1	217
218	1	7326.74	312.424	32	Division	13	57	268	19.6993	218	0	218
219	1	7071.39	370.849	22	Division	13	57	268	19.7203	219	0	219
220	1	6335.2	528.102	96	Division	13	57	268	19.742	220	0	220
221	1	7296.42	333.035	44	Division	13	57	268	19.7643	221	0	221
222	1	7320.89	326.768	40	Division	13	57	268	19.7873	222	0	222
223	1	7439	301.305	27	Division	13	57	268	19.811	223	0	223
224	1	6913.34	437.44	76	Division	13	57	268	19.8354	224	0	224
225	1	7452.68	318.768	61	Division	13	57	268	19.8604	225	0	225
226	1	7034.07	414.535	75	Division	13	57	268	19.8862	226	1	226
227	1	6167.67	625.119	243	Division	13	57	268	19.9125	227	1	227
228	1	6120.43	635.7	89	Division	13	58	272	19.9396	228	1	228
229	1	6512.3	584.789	287	Division	13	58	272	19.9673	229	1	229
230	1	6937.48	486.871	260	Division	13	58	272	19.9957	230	1	230
231	1	6924.36	493.847	296	Division	13	58	272	20.0246	231	1	231
232	1	6077.68	580.885	74	Division	13	57	268	19.6514	232	0	232
233	1	5915.43	629.77	89	Division	13	57	268	19.6738	233	0	233
234	1	6508.51	498.442	49	Division	13	57	268	19.6969	234	0	234
235	1	7232.89	342.732	37	Division	13	57	268	19.7207	235	0	235
236	1	7630.13	265.461	65	Division	13	57	268	19.7452	236	0	236
237	1	7433.29	308.14	49	Division	13	57	268	19.7704	237	0	237
238	1	7502.98	343.041	322	Division	13	57	268	19.7962	238	1	238
239	1	6990.22	419.873	259	Division	13	58	272	19.8228	239	1	239
240	1	6895.74	440.651	86	Division	13	58	272	19.8499	240	1	240
241	1	6555.59	562.251	258	Division	13	58	272	19.8778	241	1	241
242	1	5984.75	692.485	525	Division	13	58	272	19.9063	242	1	242
243	1	6320.48	639.314	386	Division	13	58	272	19.9354	243	1	243
244	1	7413.98	303.804	189	Division	13	58	270	19.3401	244	0	244
245	1	7516.17	269.9	14	Division	13	58	270	19.3552	245	0	245
246	1	7113.07	360.115	29	Division	13	57	268	19.5392	246	0	246
247	1	5656.44	670.704	49	Division	13	57	268	19.561	247	0	247
248	1	4709.75	887.244	121	Division	13	57	268	19.5836	248	0	248
249	1	6204.22	571.184	49	Division	13	57	268	19.6068	249	0	249
250	1	7373.46	318.365	28	Division	13	57	268	19.6307	250	0	250
251	1	7552	273.017	20	Division	13	57	268	19.6553	251	0	251
252	1	7280.36	331.339	224	Division	13	57	268	19.6806	252	0	252
253	1	6215.72	644.21	602	Division	13	57	268	19.7065	253	0	253
254	1	5992.65	632.018	269	Division	13	58	272	19.7332	254	1	254
255	1	6051.7	619.102	61	Division	13	58	272	19.7605	255	1	255
256	1	5219.19	830.145	300	Division	13	58	272	19.7884	256	1	256
257	1	4608.98	966.163	86	Division	13	58	272	19.817	257	1	257
258	1	5343.27	837.056	236	Division	13	58	272	19.8463	258	1	258
259	1	5346.13	839.662	302	Division	13	58	272	19.8762	259	1	259
260	1	7421.86	302.112	39	Division	13	58	270	19.2489	260	0	260
261	1	7543.73	264.05	133	Division	13	58	270	19.264	261	0	261
262	1	7866.85	191.232	15	Division	13	58	270	19.3488	262	0	262
263	1	6455.62	500.3	53	Division	13	57	268	19.4489	263	0	263
264	1	5235.19	760.523	41	Division	13	57	268	19.4708	264	0	264
265	1	5064.07	810.977	138	Division	13	57	268	19.4935	265	0	265
266	1	6255.4	560.118	45	Division	13	57	268	19.5168	266	0	266
267	1	6916.79	417.109	232	Division	13	57	268	19.5408	267	0	267
268	1	7185.87	351.625	15	Division	13	57	268	19.5655	268	0	268
269	1	7548.06	273.862	68	Division	13	57	268	19.5909	269	0	269
270	1	6558.22	565.824	453	Division	13	57	268	19.617	270	1	270
271	1	4618.68	932.528	434	Division	13	58	272	19.6438	271	1	271
272	1	4614.75	933.389	61	Division	13	58	272	19.6712	272	1	272
273	1	3998.77	1102.18	93	Division	13	58	272	19.6993	273	1	273
274	1	3274.39	1263.65	255	Division	13	58	272	19.728	274	1	274
275	1	3666.17	1219.25	520	Division	13	58	272	19.7574	275	1	275
276	1	3976.11	1152.51	367	Division	13	58	272	19.7874	276	1	276
277	1	7634.37	259.92	89	Division	13	58	270	19.1578	277	0	277
278	1	7537.46	257.699	87	Division	13	58	270	19.1731	278	0	278
279	1	7537	259.981	27	Division	13	58	270	19.2223	279	0	279
280	1	6596.1	458.497	163	Division	13	58	270	19.2399	280	0	280
281	1	7427.69	278.57	34	Division	13	58	270	19.2581	281	0	281
282	1	6705.34	444.853	70	Division	13	57	268	19.3587	282	0	282
283	1	5929.78	609.893	28	Division	13	57	268	19.3808	283	0	283
284	1	5516.26	708.19	45	Division	13	57	268	19.4036	284	0	284
285	1	6686.75	469.099	1	Division	13	57	268	19.427	285	0	285
286	1	6092.29	597.888	254	Division	13	57	268	19.4511	286	0	286
287	1	6979.92	395.423	37	Division	13	57	268	19.4759	287	0	287
288	1	7657.06	250.096	41	Division	13	57	268	19.5015	288	0	288
289	1	6742.9	481.779	82	Division	13	57	268	19.5277	289	0	289
290	1	5498.37	732.08	102	Division	13	58	272	19.5546	290	1	290
291	1	4230.7	1007.79	43	Division	13	58	272	19.5821	291	1	291
292	1	3710.59	1143.2	77	Division	13	58	272	19.6104	292	1	292
293	1	3379.9	1216	106	Division	13	58	272	19.6392	293	1	293
294	1	2477.47	1487.64	276	Division	13	58	272	19.6688	294	1	294
295	1	3404.59	1309.27	310	Division	13	58	272	19.6989	295	1	295
296	1	4534.46	1047.96	438	Division	13	58	272	19.7297	296	1	296
297	2	7906.41	156.972	0	Division	13	58	270	19.0246	297	1	297
298	1	7454.79	275.1	90	Division	13	58	270	19.0823	298	0	298
299	1	7474.01	273.271	48	Division	13	58	270	19.1317	299	0	299
300	1	6863.8	402.016	281	Division	13	58	270	19.1494	300	0	300
301	1	7518.24	259.558	30	Division	13	58	270	19.1677	301	0	301
302	1	7221.06	335.106	36	Division	13	57	268	19.2688	302	0	302
303	2	7240.75	330.917	20	Division	13	57	268	19.291	303	0	303
304	1	6272.14	546.125	50	Division	13	57	268	19.3138	304	0	304
305	1	6714.31	463.128	24	Division	13	57	268	19.3374	305	0	305
306	1	5773.4	666.973	99	Division	13	57	268	19.3616	306	0	306
307	1	7188.58	350.642	46	Division	13	57	268	19.3866	307	0	307
308	1	7554.7	272.064	33	Division	13	57	268	19.4122	308	0	308
309	1	6703.53	490.491	355	Division	13	58	272	19.4385	309	0	309
310	1	5821.19	661.869	94	Division	13	58	272	19.4656	310	1	310
311	1	5490.5	733.793	41	Division	13	58	272	19.4933	311	1	311
312	1	5100.3	837.249	109	Division	13	58	272	19.5216	312	1	312
313	1	4222.38	1030.53	125	Division	13	58	272	19.5507	313	1	313
314	1	3111.31	1343.36	290	Division	13	58	272	19.5803	314	1	314
315	1	2510.92	1515.94	428	Division	13	58	272	19.6106	315	1	315
316	1	3298.29	1333.85	457	Division	13	58	272	19.6416	316	1	316
317	1	4161.78	1146.08	532	Division	13	58	272	19.6731	317	1	317
318	1	5181.43	908.805	755	Division	13	58	272	19.7052	318	1	318
319	1	7824.68	186.496	154	Division	13	58	270	18.9337	319	1	319
320	1	7317.99	295.725	231	Division	13	58	270	18.9916	320	0	320
321	1	7362	292.74	43	Division	13	58	270	19.0413	321	0	321
322	1	7365.94	291.913	180	Division	13	58	270	19.059	322	0	322
323	1	7538.54	255.476	23	Division	13	58	270	19.0774	323	0	323
324	1	7246.68	322.793	66	Division	13	58	270	19.1364	324	0	324
325	1	6248.08	579.111	70	Division	13	57	268	19.248	325	0	325
326	1	5653.62	709.432	290	Division	13	57	268	19.2723	326	0	326
327	1	7225.56	348.327	56	Division	13	57	268	19.2974	327	0	327
328	1	7721.6	241.28	75	Division	13	57	268	19.3232	328	0	328
329	1	7429.6	317.731	113	Division	13	58	272	19.3496	329	0	329
330	1	6896.64	424.06	54	Division	13	58	272	19.3768	330	1	330
331	1	6640.75	479.521	49	Division	13	58	272	19.4046	331	1	331
332	1	5869.37	658.456	87	Division	13	58	272	19.4331	332	1	332
333	1	4715.87	910.649	102	Division	13	58	272	19.4623	333	1	333
334	1	3845.34	1184.17	455	Division	13	58	272	19.4921	334	1	334
335	1	3688.87	1222.87	469	Division	13	58	272	19.5226	335	1	335
336	1	4141.61	1119.24	367	Division	13	58	272	19.5536	336	1	336
337	1	4318.15	1078.49	465	Division	13	58	272	19.5853	337	1	337
338	1	5333.86	846.032	429	Division	13	58	272	19.6176	338	1	338
339	1	7320.23	297.147	25	Division	13	58	270	18.951	339	0	339
340	1	7335.98	293.855	17	Division	13	58	270	18.9689	340	0	340
341	1	7595.74	242.928	20	Division	13	58	270	18.9874	341	0	341
342	1	7366.94	293.212	20	Division	13	58	270	19.0262	342	0	342
343	1	7330.82	304.247	16	Division	13	58	270	19.0466	343	0	343
344	1	7299.33	310.897	28	Division	13	58	270	19.0677	344	0	344
345	1	7157.76	343.377	29	Division	13	57	268	19.1118	345	0	345
346	1	6630.25	477.931	153	Division	13	57	268	19.1349	346	0	346
347	1	5608.53	713.298	71	Division	13	57	268	19.1587	347	0	347
348	1	5195.16	803.535	173	Division	13	57	268	19.1832	348	0	348
349	1	6606.02	494.629	96	Division	13	57	268	19.2084	349	0	349
350	1	6924.9	425.071	146	Division	13	58	272	19.2343	350	0	350
351	1	7809.84	223.833	78	Division	13	58	272	19.2609	351	0	351
352	1	7795.94	227.371	35	Division	13	58	272	19.2882	352	0	352
353	1	7366.82	320.192	49	Division	13	58	272	19.3162	353	0	353
354	1	6242.9	567.214	77	Division	13	58	272	19.3448	354	1	354
355	1	5809.84	661.18	52	Division	13	58	272	19.3741	355	1	355
356	1	5190.33	841.625	287	Division	13	58	272	19.4041	356	1	356
357	1	4843.21	940.893	331	Division	13	58	272	19.4347	357	1	357
358	1	5307.76	835.656	338	Division	13	58	272	19.466	358	1	358
359	1	5459.86	753.311	330	Division	13	58	272	19.4978	359	1	359
360	1	5999.21	634.958	156	Division	13	58	272	19.5302	360	1	360
361	1	6594.61	510.608	292	Division	13	58	272	19.5632	361	0	361
362	1	7666.19	209.31	0	Division	13	58	270	18.6378	362	1	362
363	1	7975.74	146.395	65	Division	13	58	270	18.7523	363	1	363
364	1	8138.18	129.857	91	Division	13	58	270	18.8108	364	0	364
365	2	7906.75	177.651	0	Division	13	58	270	18.8975	365	0	365
366	1	7563.79	251.797	22	Division	13	58	270	18.9365	366	0	366
367	1	7334.76	303.416	22	Division	13	58	270	18.957	367	0	367
368	1	6681.24	441.408	32	Division	13	58	270	18.9782	368	0	368
369	1	7338.85	305.039	17	Division	13	58	270	19	369	0	369
370	1	6937.29	390.05	20	Division	13	57	268	19.0226	370	0	370
371	1	5787.76	659.919	92	Division	13	57	268	19.0458	371	0	371
372	1	4329.05	992.602	193	Division	13	57	268	19.0697	372	0	372
373	1	4368.42	984.008	85	Division	13	57	268	19.0943	373	0	373
374	1	5306.86	778.01	293	Division	13	58	272	19.1196	374	0	374
375	1	6980.02	413.049	159	Division	13	58	272	19.1457	375	0	375
376	1	7605.12	268.089	49	Division	13	58	272	19.1724	376	0	376
377	1	7815.63	223.113	18	Division	13	58	272	19.1998	377	0	377
378	1	7358.95	321.896	158	Division	13	58	272	19.2279	378	0	378
379	1	7668.04	257.98	21	Division	13	58	272	19.2567	379	1	379
380	1	6750.75	457.017	225	Division	13	58	272	19.2862	380	0	380
381	1	6702.08	503.566	142	Division	13	58	272	19.3163	381	1	381
382	1	6299.84	610.911	202	Division	13	58	272	19.3471	382	1	382
383	1	6815.57	494.08	262	Division	13	58	272	19.3785	383	0	383
384	1	6995.23	416.394	153	Division	13	58	272	19.4105	384	0	384
385	1	7377.11	332.597	121	Division	13	58	272	19.4431	385	0	385
386	1	7649.69	277.882	214	Division	13	58	272	19.4763	386	0	386
387	1	8174.46	121.464	144	Division	13	58	270	18.7207	387	0	387
388	1	8144.13	131.105	0	Division	13	58	270	18.7711	388	0	388
389	1	7626.47	243.073	27	Division	13	58	270	18.8676	389	0	389
390	1	7429.63	284.695	29	Division	13	58	270	18.8889	390	0	390
391	1	6873.23	405.941	11	Division	13	58	270	18.9109	391	0	391
392	1	7117.31	354.154	21	Division	13	58	270	18.9335	392	0	392
393	1	6009.77	619.07	170	Division	13	57	268	18.9568	393	0	393
394	1	4513.18	976.5	475	Division	13	57	268	18.9809	394	0	394
395	1	4627.35	951.215	535	Division	13	58	272	19.0056	395	0	395
396	1	5751.64	672.484	230	Division	13	58	272	19.0311	396	0	396
397	1	6826.4	439.504	80	Division	13	58	272	19.0573	397	0	397
398	0	7712.41	237.142	18	Division	13	58	272	19.0841	398	0	398
399	1	7769.92	228.892	37	Division	13	58	272	19.1117	399	0	399
400	1	7769.92	228.892	89	Division	13	58	272	19.14	400	0	400
401	1	7488.33	299.857	58	Division	13	58	272	19.1689	401	0	401
402	1	7783.6	235.602	227	Division	13	58	272	19.1985	402	0	402
403	1	7782.46	250.621	115	Division	13	58	272	19.2288	403	0	403
404	1	7696.68	259.129	76	Division	13	58	272	19.2597	404	0	404
405	1	7716.37	254.824	82	Division	13	58	272	19.2913	405	0	405
406	1	7742.35	285.868	284	Division	13	58	272	19.3235	406	0	406
407	1	7100.65	431.483	584	Division	13	58	272	19.3562	407	0	407
408	1	8154.78	125.595	131	Division	13	58	270	18.6307	408	0	408
409	1	7762.25	211.594	18	Division	13	58	270	18.6995	409	0	409
410	1	7596.98	243.025	18	Division	13	58	270	18.7183	410	0	410
411	2	7292.92	311.479	0	Division	13	58	270	18.7577	411	0	411
412	1	7465.06	277.203	27	Division	13	58	270	18.7784	412	0	412
413	1	7209.17	331.311	11	Division	13	58	270	18.7998	413	0	413
414	1	6983.46	382.553	19	Division	13	58	270	18.8219	414	0	414
415	1	5896.89	613.088	314	Division	13	58	270	18.8446	415	0	415
416	1	5281.46	777.258	81	Division	13	58	270	18.8681	416	0	416
417	1	6028.86	640.828	223	Division	13	57	268	18.8923	417	0	417
418	1	6359.56	567.591	134	Division	13	58	272	18.9172	418	0	418
419	1	6857.89	432.677	83	Division	13	58	272	18.9427	419	0	419
420	1	7629.52	265.409	119	Division	13	58	272	18.9691	420	0	420
421	0	7881.69	200.853	15	Division	13	58	272	18.9961	421	0	421
422	1	7577.02	270.432	39	Division	13	58	272	19.0238	422	0	422
423	1	7183.33	355.207	99	Division	13	58	272	19.0522	423	0	423
424	1	6370.27	543.169	229	Division	13	58	272	19.0813	424	0	424
425	1	6480.5	519.181	181	Division	13	58	272	19.1111	425	0	425
426	1	6534.48	526.478	270	Division	13	58	272	19.1415	426	0	426
427	1	6358.15	551.833	251	Division	13	58	272	19.1726	427	0	427
428	1	6373.9	548.389	358	Division	13	58	272	19.2043	428	0	428
429	1	6014.08	678.044	497	Division	13	58	272	19.2366	429	0	429
430	1	5848.73	715.565	638	Division	13	58	272	19.2696	430	0	430
431	1	8016.17	128.558	0	Division	13	58	270	18.4552	431	1	431
432	1	7681.74	224.704	16	Division	13	58	270	18.6101	432	0	432
433	1	6971.64	374.533	16	Division	13	58	270	18.6289	433	0	433
434	1	7381.07	288.547	17	Division	13	58	270	18.6484	434	0	434
435	1	7795.6	205.079	0	Division	13	58	270	18.6686	435	0	435
436	1	7960.88	173.355	27	Division	13	58	270	18.6894	436	0	436
437	1	7523.81	269.385	31	Division	13	58	270	18.7331	437	0	437
438	1	6685.26	447.581	111	Division	13	58	270	18.756	438	0	438
439	1	6452.55	523.608	191	Division	13	58	270	18.7796	439	0	439
440	1	7215.92	356.287	137	Division	13	58	272	18.8039	440	0	440
441	1	6956.08	412.677	161	Division	13	58	272	18.8289	441	0	441
442	1	7439.99	292.874	68	Division	13	58	272	18.8546	442	0	442
443	1	7841.55	207.032	17	Division	13	58	272	18.8811	443	0	443
444	0	7797.85	215.149	14	Division	13	58	272	18.9082	444	0	444
445	1	7313.63	328.529	14	Division	13	58	272	18.9361	445	0	445
446	1	6534.14	496.614	106	Division	13	58	272	18.9646	446	0	446
447	1	5858.02	657.787	51	Division	13	58	272	18.9939	447	0	447
448	1	5133.64	815.794	228	Division	13	58	272	19.0238	448	0	448
449	1	5110.89	849.499	335	Division	13	58	272	19.0544	449	0	449
450	1	5187.63	842.824	364	Division	13	58	272	19.0857	450	0	450
451	1	5018.34	880.694	446	Division	13	58	272	19.1176	451	0	451
452	1	4596.98	1020.6	663	Division	13	58	272	19.1501	452	0	452
453	1	4329.27	1082.07	523	Division	13	58	272	19.1832	453	0	453
454	1	7023.37	378.207	54	Division	13	58	270	18.6445	454	0	454
455	1	7653.27	244.032	34	Division	13	58	270	18.6675	455	0	455
456	1	7068	375.693	303	Division	13	58	272	18.6912	456	0	456
457	1	7898.29	196.44	42	Division	13	58	272	18.7157	457	0	457
458	1	7815.61	214.145	117	Division	13	58	272	18.7408	458	0	458
459	1	7904.45	188.16	30	Division	13	58	272	18.7667	459	0	459
460	0	7514.7	270.951	36	Division	13	58	272	18.7933	460	0	460
461	0	7721.89	227.646	21	Division	13	58	272	18.8206	461	0	461
462	1	7268.95	345.381	43	Division	13	58	272	18.8486	462	0	462
463	1	6631.18	483.875	137	Division	13	58	272	18.8773	463	0	463
464	1	5265.13	824.898	346	Division	13	58	272	18.9067	464	0	464
465	1	3973.84	1113.66	192	Division	13	58	272	18.9368	465	0	465
466	1	3669.55	1192.57	324	Division	13	58	272	18.9676	466	0	466
467	1	3644.93	1195.2	424	Division	13	58	272	18.999	467	0	467
468	1	3511.07	1225.25	320	Division	13	58	272	19.0311	468	0	468
469	1	3185.03	1330.83	513	Division	13	58	272	19.0637	469	0	469
470	2	8068.28	122.055	0	Division	13	58	270	18.2751	470	1	470
471	1	7805.01	199.175	28	Division	13	58	270	18.4318	471	0	471
472	1	8137.19	136.82	26	Division	13	58	270	18.512	472	0	472
473	1	7593.9	251.95	34	Division	13	58	270	18.5337	473	0	473
474	1	7420.99	293.509	73	Division	13	58	270	18.5561	474	0	474
475	1	7464.3	284.284	110	Division	13	58	272	18.5793	475	0	475
476	1	7323.89	320.817	217	Division	13	58	272	18.6031	476	0	476
477	1	7898.29	196.44	44	Division	13	58	272	18.6277	477	0	477
478	1	7406.18	301.826	293	Division	13	58	272	18.653	478	0	478
479	0	7900.52	188.997	10	Division	13	58	272	18.679	479	0	479
480	0	7376.91	300.22	12	Division	13	58	272	18.7058	480	0	480
481	0	7670.71	238.526	28	Division	13	58	272	18.7332	481	0	481
482	1	7576.02	278.698	116	Division	13	58	272	18.7614	482	0	482
483	1	6544.57	502.683	371	Division	13	58	272	18.7903	483	0	483
484	1	5123.4	856.591	379	Division	13	58	272	18.8198	484	0	484
485	1	3753.38	1162.96	400	Division	13	58	272	18.8501	485	0	485
486	1	2181.42	1527.23	441	Division	13	58	272	18.881	486	0	486
487	1	2038.69	1555.88	359	Division	13	58	272	18.9126	487	0	487
488	1	1979.64	1569.14	467	Division	13	58	272	18.9448	488	0	488
489	1	1846.5	1636.15	476	Division	13	58	272	18.9776	489	0	489
490	2	7884.25	152.8	0	Division	13	58	270	18.1286	490	1	490
491	1	8050.6	120.372	6	Division	13	58	270	18.1852	491	1	491
492	1	8193.15	124.182	18	Division	13	58	270	18.4236	492	0	492
493	1	7552.38	264.786	35	Division	13	58	270	18.468	493	0	493
494	1	7914.57	187.697	79	Division	13	58	272	18.4912	494	0	494
495	1	7927.38	186.316	25	Division	13	58	272	18.5152	495	0	495
496	1	7863.62	197.516	178	Division	13	58	272	18.5399	496	0	496
497	1	7950.23	179.104	40	Division	13	58	272	18.5654	497	0	497
498	1	7852.5	196.809	50	Division	13	58	272	18.5915	498	0	498
499	0	7604.48	249.348	13	Division	13	58	272	18.6184	499	0	499
500	0	7775.84	212.527	18	Division	13	58	272	18.646	500	0	500
501	1	7356.02	324.105	80	Division	13	58	272	18.6744	501	0	501
502	1	6253.7	562.918	234	Division	13	58	272	18.7034	502	0	502
503	1	4775.86	905.885	269	Division	13	58	272	18.7331	503	0	503
504	1	3854.63	1108.35	228	Division	13	58	272	18.7635	504	0	504
505	1	2460.21	1409.1	199	Division	13	58	272	18.7946	505	0	505
506	1	1371.98	1722.17	273	Division	13	58	272	18.8264	506	0	506
507	1	663.348	1882.37	686	Division	13	58	272	18.8588	507	0	507
508	1	1384.11	1731.44	495	Division	13	58	272	18.8918	508	0	508
509	1	7472.71	276.702	42	Division	13	58	270	18.3573	509	0	509
510	1	7733.47	226.242	53	Division	13	58	270	18.38	510	0	510
511	1	7729.53	227.079	45	Division	13	58	272	18.4034	511	0	511
512	1	7691.17	236.672	45	Division	13	58	272	18.4275	512	0	512
513	1	7910.86	187.473	42	Division	13	58	272	18.4524	513	0	513
514	1	7654.97	241.874	415	Division	13	58	272	18.478	514	0	514
515	1	7132.05	349.42	86	Division	13	58	272	18.5043	515	0	515
516	0	7805.26	206.817	25	Division	13	58	272	18.5313	516	0	516
517	1	7720.73	224.195	57	Division	13	58	272	18.5591	517	0	517
518	1	6903.28	422.189	41	Division	13	58	272	18.5876	518	0	518
519	1	5844.27	651.621	187	Division	13	58	272	18.6168	519	0	519
520	1	4901.83	878.198	385	Division	13	58	272	18.6467	520	0	520
521	1	3937.31	1090.18	374	Division	13	58	272	18.6772	521	0	521
522	1	2554.7	1388.39	153	Division	13	58	272	18.7085	522	0	522
523	1	1407.41	1714.16	424	Division	13	58	272	18.7404	523	0	523
524	1	-120.086	2059.49	447	Division	13	58	272	18.773	524	0	524
525	1	7357.52	289.915	225	Division	13	58	270	18.0331	525	1	525
526	1	8321.43	88.1098	0	Division	13	58	270	18.1469	526	0	526
527	1	7990.05	160.331	22	Division	13	58	270	18.2051	527	0	527
528	2	8175	124.442	1	Division	13	58	270	18.2259	528	0	528
529	1	8273.35	106.595	28	Division	13	58	270	18.2473	529	0	529
530	2	7684.22	233.875	25	Division	13	58	270	18.2922	530	0	530
531	1	7841.69	200.465	52	Division	13	58	272	18.3158	531	0	531
532	2	7848.49	200.904	41	Division	13	58	272	18.3401	532	0	532
533	1	7962.21	187.316	71	Division	13	58	272	18.3651	533	0	533
534	1	7438.61	300.044	394	Division	13	58	272	18.3908	534	0	534
535	1	7197.59	332.577	78	Division	13	58	272	18.4173	535	0	535
536	1	7858.98	192.895	28	Division	13	58	272	18.4445	536	0	536
537	1	7585.25	251.246	53	Division	13	58	272	18.4724	537	0	537
538	1	6727.76	473.727	244	Division	13	58	272	18.501	538	0	538
539	1	5420.72	760.206	309	Division	13	58	272	18.5304	539	0	539
540	1	3821.27	1096.84	237	Division	13	58	272	18.5604	540	0	540
541	1	3112.64	1250.96	314	Division	13	58	272	18.5912	541	0	541
542	1	1686.58	1571.64	242	Division	13	58	272	18.6226	542	0	542
543	1	1327.11	1695.86	278	Division	13	58	272	18.6547	543	0	543
544	1	693.279	1837.04	397	Division	13	58	272	18.6874	544	0	544
545	1	7284.95	297.315	184	Division	13	58	270	17.944	545	1	545
546	1	7943.88	168.223	171	Division	13	58	270	17.9585	546	1	546
547	1	7506.89	259.755	23	Division	13	58	270	18.1171	547	0	547
548	1	7488.14	268.633	21	Division	13	58	270	18.1379	548	0	548
549	1	7525.97	264.875	21	Division	13	58	270	18.1595	549	0	549
550	1	7789.74	209.068	44	Division	13	58	270	18.1817	550	0	550
551	0	7859.14	195.064	19	Division	13	58	270	18.2284	551	0	551
552	0	7923.59	180.748	14	Division	13	58	272	18.2528	552	0	552
553	1	7929.01	187.49	104	Division	13	58	272	18.2779	553	0	553
554	1	8070.73	157.222	169	Division	13	58	272	18.3038	554	0	554
555	1	7762.94	208.349	29	Division	13	58	272	18.3305	555	0	555
556	1	7877.11	184.373	18	Division	13	58	272	18.3578	556	0	556
557	1	7500.18	264.997	50	Division	13	58	272	18.3859	557	1	557
558	1	7042.45	384.5	197	Division	13	58	272	18.4147	558	0	558
559	1	5747.23	663.136	254	Division	13	58	272	18.4442	559	0	559
560	1	4465.06	955.856	249	Division	13	58	272	18.4744	560	0	560
561	1	3185.58	1233.97	327	Division	13	58	272	18.5054	561	0	561
562	1	1649.59	1567.4	205	Division	13	58	272	18.537	562	0	562
563	1	584.986	1878.36	268	Division	13	58	272	18.5692	563	0	563
564	1	1372.36	1701.83	555	Division	13	58	272	18.6021	564	0	564
565	1	7556.59	240.956	27	Division	13	58	270	17.841	565	1	565
566	2	8186.49	110.268	0	Division	13	58	270	17.855	566	1	566
567	0	7915.72	182.414	15	Division	13	58	270	18.0718	567	0	567
568	0	7616.52	245.717	19	Division	13	58	270	18.0942	568	0	568
569	0	7713.47	225.907	20	Division	13	58	270	18.1173	569	0	569
570	0	7827.64	201.733	31	Division	13	58	270	18.1412	570	0	570
571	1	8081.07	147.43	58	Division	13	58	272	18.1657	571	0	571
572	1	6944.79	397.68	474	Division	13	58	272	18.191	572	0	572
573	1	7511.7	276.61	110	Division	13	58	272	18.2171	573	0	573
574	0	7951.91	168.664	17	Division	13	58	272	18.2439	574	1	574
575	0	7778.69	205.042	27	Division	13	58	272	18.2714	575	1	575
576	1	7748.2	212.826	39	Division	13	58	272	18.2996	576	1	576
577	1	7392.83	309.125	168	Division	13	58	272	18.3286	577	0	577
578	1	6314.13	541.18	293	Division	13	58	272	18.3583	578	0	578
579	1	4768.2	889.965	251	Division	13	58	272	18.3887	579	0	579
580	1	3394.24	1188.62	357	Division	13	58	272	18.4198	580	0	580
581	1	1751.95	1545.16	186	Division	13	58	272	18.4515	581	0	581
582	1	565.302	1882.78	516	Division	13	58	272	18.484	582	0	582
583	1	7375.96	276.218	66	Division	13	58	270	17.7386	583	1	583
584	2	7494.68	251.826	0	Division	13	58	270	17.7521	584	1	584
585	1	8163.94	113.281	0	Division	13	58	270	17.7809	585	1	585
586	1	7838.29	195.906	363	Division	13	58	270	17.8458	586	0	586
587	1	7821.38	195.908	141	Division	13	58	270	17.8637	587	0	587
588	0	8267.24	95.8771	13	Division	13	58	270	17.9012	588	0	588
589	1	8261.76	100.441	20	Division	13	58	270	17.9415	589	0	589
590	0	8371.53	79.2275	15	Division	13	58	270	17.9626	590	0	590
591	1	8252.12	106.827	1	Division	13	58	270	17.9844	591	0	591
592	0	7681.27	226.903	14	Division	13	58	270	18.0069	592	0	592
593	0	7625.7	240.732	19	Division	13	58	270	18.0302	593	0	593
594	0	8070.56	146.93	19	Division	13	58	270	18.0542	594	0	594
595	1	7785.28	224.345	127	Division	13	58	270	18.0789	595	0	595
596	1	6901.63	398.861	630	Division	13	58	272	18.1044	596	1	596
597	1	7633.89	243.656	165	Division	13	58	272	18.1306	597	1	597
598	1	7940.56	169.081	21	Division	13	58	272	18.1575	598	1	598
599	1	7310.67	301.047	168	Division	13	58	272	18.1852	599	1	599
600	1	7740.95	214.525	19	Division	13	58	272	18.2136	600	1	600
601	1	6827.72	446.713	321	Division	13	58	272	18.2427	601	0	601
602	1	5686.03	695.841	414	Division	13	58	272	18.2726	602	0	602
603	1	4273.26	1027.63	421	Division	13	58	272	18.3032	603	0	603
604	1	2974.1	1315.02	488	Division	13	58	272	18.3344	604	0	604
605	1	1154.02	1693.08	280	Division	13	58	272	18.3663	605	0	605
606	1	727.403	1837.68	464	Division	13	58	272	18.3989	606	0	606
607	2	8165.63	103.822	0	Division	13	58	270	17.7077	607	1	607
608	1	7526.11	257.905	147	Division	13	58	270	17.7757	608	0	608
609	1	8149.13	120.461	26	Division	13	58	270	17.7942	609	0	609
610	0	8479.83	51.6261	17	Division	13	58	270	17.8135	610	0	610
611	1	8620.01	25.522	15	Division	13	58	270	17.8334	611	0	611
612	1	8639.7	21.4055	19	Division	13	58	270	17.854	612	0	612
613	1	7594.66	245.122	21	Division	13	58	270	17.8972	613	0	613
614	1	8165.51	125.045	57	Division	13	58	270	17.9199	614	0	614
615	0	8137.49	132.818	11	Division	13	58	270	17.9433	615	0	615
616	1	7960.33	170.173	59	Division	13	58	270	17.9674	616	0	616
617	1	7946.69	189.635	83	Division	13	58	270	17.9923	617	0	617
618	1	7279.57	318.755	183	Division	13	58	272	18.0179	618	1	618
619	1	7610.27	248.662	55	Division	13	58	272	18.0443	619	1	619
620	1	7727.97	213.62	82	Division	13	58	272	18.0714	620	1	620
621	1	7216.18	320.842	146	Division	13	58	272	18.0992	621	1	621
622	1	7512.61	262.565	32	Division	13	58	272	18.1278	622	1	622
623	1	6359.23	548.941	135	Division	13	58	272	18.1571	623	1	623
624	1	4957.71	854.768	348	Division	13	58	272	18.1871	624	1	624
625	1	3399.28	1220.97	749	Division	13	58	272	18.2179	625	1	625
626	1	1997.76	1531	368	Division	13	58	272	18.2493	626	0	626
627	1	634.359	1806.87	584	Division	13	58	272	18.2814	627	0	627
628	1	447.886	1900.14	742	Division	13	58	272	18.3141	628	0	628
629	1	7035.8	375.766	494	Division	13	58	270	17.6878	629	0	629
630	1	7907.13	170.344	108	Division	13	58	270	17.7066	630	0	630
631	0	8244.55	104.642	39	Division	13	58	270	17.7881	631	0	631
632	1	8144.98	130.145	99	Division	13	58	270	17.8102	632	0	632
633	1	7877.27	186.513	176	Division	13	58	270	17.833	633	0	633
634	1	7212.95	327.96	1	Division	13	58	270	17.8566	634	0	634
635	1	7842.84	195.115	78	Division	13	58	270	17.8808	635	0	635
636	1	7106.6	375.031	386	Division	13	58	270	17.9059	636	0	636
637	1	6258.61	527.104	259	Division	13	58	272	17.9317	637	1	637
638	1	7479.03	270.182	73	Division	13	58	272	17.9582	638	1	638
639	1	7445	289.718	332	Division	13	58	272	17.9854	639	1	639
640	1	7559.17	265.365	33	Division	13	58	272	18.0135	640	1	640
641	1	7065.52	364.94	244	Division	13	58	272	18.0422	641	1	641
642	1	5623.42	697.577	376	Division	13	58	272	18.0717	642	1	642
643	1	4414.8	959.061	467	Division	13	58	272	18.1019	643	1	643
644	1	2741.73	1333.6	374	Division	13	58	272	18.1328	644	1	644
645	1	1442.56	1616.43	466	Division	13	58	272	18.1644	645	1	645
646	1	-94.8665	2005.31	770	Division	13	58	272	18.1967	646	0	646
647	1	8036.5	140.289	20	Division	13	58	270	17.5645	647	0	647
648	1	7270.44	300.705	351	Division	13	58	270	17.6002	648	0	648
649	1	7916.4	170.864	16	Division	13	58	270	17.6191	649	0	649
650	0	7778.46	206.118	18	Division	13	58	270	17.77	650	0	650
651	1	7884.76	183.768	48	Division	13	58	270	17.7945	651	0	651
652	1	7861.99	196.327	88	Division	13	58	270	17.8197	652	0	652
653	1	6611.37	446.674	311	Division	13	58	272	17.8456	653	0	653
654	1	7579.84	243.94	59	Division	13	58	272	17.8723	654	1	654
655	1	7319.17	309.206	250	Division	13	58	272	17.8997	655	1	655
656	1	7165.63	341.71	293	Division	13	58	272	17.9279	656	1	656
657	1	6220.8	553.987	251	Division	13	58	272	17.9569	657	1	657
658	1	4934.53	825.813	532	Division	13	58	272	17.9865	658	1	658
659	1	3643.24	1101.36	326	Division	13	58	272	18.0169	659	1	659
660	1	2271.6	1411.24	375	Division	13	58	272	18.048	660	1	660
661	1	1165.35	1649.27	327	Division	13	58	272	18.0797	661	1	661
662	1	-637.547	2098.85	837	Division	13	58	272	18.1122	662	1	662
663	1	482.143	1856.91	912	Division	13	58	272	18.1453	663	0	663
664	1	7772.73	194.937	164	Division	13	58	270	17.4945	664	0	664
665	1	7912.14	167.512	38	Division	13	58	270	17.5128	665	0	665
666	0	8372.38	78.3232	15	Division	13	58	270	17.6144	666	0	666
667	1	7699.34	221.533	16	Division	13	58	270	17.6368	667	0	667
668	0	8057.59	146.311	8	Division	13	58	270	17.6599	668	0	668
669	1	7829.64	195.357	24	Division	13	58	270	17.6837	669	0	669
670	1	7869.01	187.079	40	Division	13	58	270	17.7083	670	0	670
671	1	7527.36	267.339	125	Division	13	58	272	17.7337	671	0	671
672	1	7753.06	207.679	147	Division	13	58	272	17.7598	672	1	672
673	1	7816.05	194.493	48	Division	13	58	272	17.7867	673	1	673
674	1	7527.82	265.034	28	Division	13	58	272	17.8143	674	1	674
675	1	6606.6	460.058	301	Division	13	58	272	17.8426	675	1	675
676	1	5346.82	740.894	269	Division	13	58	272	17.8717	676	1	676
677	1	4029.05	1019.03	377	Division	13	58	272	17.9016	677	1	677
678	1	3151.13	1206.38	447	Division	13	58	272	17.9321	678	1	678
679	1	1771.62	1518.82	512	Division	13	58	272	17.9634	679	1	679
680	1	539.389	1783.96	376	Division	13	58	272	17.9953	680	1	680
681	1	-1027.3	2184.6	938	Division	13	58	272	18.0279	681	1	681
682	1	-80.8274	1980.99	769	Division	13	58	272	18.0612	682	1	682
683	1	7369.35	246.967	250	Division	13	58	270	17.4071	683	0	683
684	1	7044.37	316.071	646	Division	13	58	270	17.4256	684	0	684
685	1	7859.28	188.62	45	Division	13	58	270	17.5504	685	0	685
686	1	8091.56	139.811	164	Division	13	58	270	17.5736	686	0	686
687	1	7339.85	296.636	25	Division	13	58	270	17.5976	687	0	687
688	1	7898.88	179.304	39	Division	13	58	270	17.6224	688	0	688
689	1	7768.99	224.306	351	Division	13	58	272	17.6479	689	0	689
690	1	6661.48	449.762	262	Division	13	58	272	17.6742	690	1	690
691	1	6885.89	402.199	449	Division	13	58	272	17.7012	691	1	691
692	1	7344.95	299.55	159	Division	13	58	272	17.729	692	1	692
693	1	6904.02	392.485	194	Division	13	58	272	17.7575	693	1	693
694	1	5562.26	684.086	202	Division	13	58	272	17.7868	694	1	694
695	1	4084.42	1039.27	718	Division	13	58	272	17.8168	695	1	695
696	1	2651.41	1350.88	497	Division	13	58	272	17.8476	696	1	696
697	1	1145.76	1691.66	622	Division	13	58	272	17.879	697	1	697
698	1	-78.5991	1959.39	445	Division	13	58	272	17.9111	698	1	698
699	1	-739.445	2114.75	729	Division	13	58	272	17.9439	699	1	699
700	1	1536.17	1675.52	1025	Division	13	58	272	17.9773	700	1	700
701	1	7719.73	176.966	146	Division	13	58	270	17.32	701	0	701
702	1	8071.87	143.947	21	Division	13	58	270	17.4642	702	0	702
703	1	8091.56	139.811	31	Division	13	58	270	17.4876	703	0	703
704	1	7481.57	266.89	34	Division	13	58	270	17.5117	704	0	704
705	1	7702.04	220.618	130	Division	13	58	270	17.5367	705	0	705
706	1	7658.76	247.917	460	Division	13	58	272	17.5623	706	0	706
707	1	7173.28	341.285	159	Division	13	58	272	17.5888	707	1	707
708	1	6854.39	408.874	202	Division	13	58	272	17.616	708	1	708
709	1	7620.53	241.466	96	Division	13	58	272	17.644	709	1	709
710	1	6309.55	517.782	448	Division	13	58	272	17.6727	710	1	710
711	1	5074.09	787.659	278	Division	13	58	272	17.7021	711	1	711
712	1	3734.04	1115.46	578	Division	13	58	272	17.7323	712	1	712
713	1	2226.23	1443.33	640	Division	13	58	272	17.7632	713	1	713
714	1	661.529	1797.55	491	Division	13	58	272	17.7949	714	1	714
715	1	-90.4097	1961.98	911	Division	13	58	272	17.8272	715	1	715
716	1	8093.05	155.22	36	Division	13	58	270	17.4017	716	0	716
717	1	7516.25	275.824	257	Division	13	58	270	17.4261	717	0	717
718	1	7846.95	205.186	260	Division	13	58	270	17.4511	718	0	718
719	1	7669.33	245.291	500	Division	13	58	272	17.477	719	0	719
720	1	7727.81	211.414	127	Division	13	58	272	17.5036	720	1	720
721	1	7519.16	255.013	52	Division	13	58	272	17.531	721	1	721
722	1	7179.3	339.413	267	Division	13	58	272	17.5591	722	1	722
723	1	5801.4	631.291	156	Division	13	58	272	17.588	723	1	723
724	1	4876.94	836.911	377	Division	13	58	272	17.6177	724	1	724
725	1	2955.02	1299.87	590	Division	13	58	272	17.6481	725	1	725
726	1	1577.12	1601.77	728	Division	13	58	272	17.6791	726	1	726
727	1	-300.456	2000.07	935	Division	13	58	272	17.7109	727	1	727
728	2	8578.84	62.5416	0	Division	13	58	271	17.2693	728	0	728
729	2	8302.8	124.516	0	Division	13	58	271	17.2923	729	0	729
730	1	8161.08	155.43	24	Division	13	58	271	17.3161	730	0	730
731	1	7379.34	323.971	385	Division	13	58	271	17.3406	731	0	731
732	1	7954.12	198.839	198	Division	13	58	272	17.3658	732	1	732
733	1	7221.52	332.636	112	Division	13	58	272	17.3918	733	1	733
734	1	7493	263.213	94	Division	13	58	272	17.4186	734	1	734
735	1	7567.8	247.536	351	Division	13	58	272	17.4462	735	1	735
736	1	6020.14	562.399	269	Division	13	58	272	17.4745	736	1	736
737	1	4961.13	782.611	119	Division	13	58	272	17.5036	737	1	737
738	1	4131.63	978.459	302	Division	13	58	272	17.5334	738	1	738
739	1	2761.18	1331.72	579	Division	13	58	272	17.564	739	1	739
740	1	1304.54	1649.2	871	Division	13	58	272	17.5953	740	1	740
741	0	7928.8	206.095	5	Division	13	58	271	17.2067	741	0	741
742	2	8117.77	164.876	50	Division	13	58	271	17.2306	742	0	742
743	1	7773.02	238.264	301	Division	13	58	271	17.2553	743	0	743
744	1	7922.62	205.696	345	Division	13	58	272	17.2807	744	1	744
745	1	7796.3	210.614	181	Division	13	58	272	17.3069	745	1	745
746	1	7709.52	217.832	166	Division	13	58	272	17.3339	746	1	746
747	1	7323.71	298.693	142	Division	13	58	272	17.3616	747	1	747
748	1	5862.67	595.144	205	Division	13	58	272	17.3901	748	1	748
749	1	4827.27	810.444	230	Division	13	58	272	17.4194	749	1	749
750	1	3706.45	1068.17	386	Division	13	58	272	17.4494	750	1	750
751	1	2221.83	1449.27	537	Division	13	58	272	17.4802	751	1	751
752	1	206.163	1888.6	941	Division	13	58	272	17.5116	752	1	752
753	0	8079.94	169.271	6	Division	13	58	271	17.1213	753	0	753
754	1	7875.22	213.726	146	Division	13	58	271	17.1453	754	0	754
755	0	7745.93	241.985	399	Division	13	58	271	17.1702	755	0	755
756	1	7816.79	226.593	228	Division	13	58	271	17.1958	756	0	756
757	1	7235.11	334.093	342	Division	13	58	272	17.2221	757	1	757
758	1	7553.74	248.684	131	Division	13	58	272	17.2493	758	1	758
759	1	7006.52	363.144	567	Division	13	58	272	17.2772	759	1	759
760	1	5705.13	645.956	373	Division	13	58	272	17.3059	760	1	760
761	1	4524.08	895.039	492	Division	13	58	272	17.3354	761	1	761
762	1	3373.15	1169.14	383	Division	13	58	272	17.3656	762	1	762
763	1	1612.15	1568.5	786	Division	13	58	272	17.3965	763	1	763
764	0	7883.47	204.267	6	Division	13	58	271	17.0125	764	0	764
765	1	7934.28	200.902	4	Division	13	58	271	17.036	765	0	765
766	1	7686.25	254.761	63	Division	13	58	271	17.0602	766	0	766
767	1	7663.25	259.941	139	Division	13	58	271	17.0853	767	0	767
768	1	7757.74	239.42	186	Division	13	58	271	17.111	768	0	768
769	1	6432	505.336	310	Division	13	58	272	17.1376	769	1	769
770	1	7132.5	336.793	138	Division	13	58	272	17.165	770	1	770
771	1	7514.38	256.918	313	Division	13	58	272	17.1931	771	1	771
772	1	6197.24	542.171	352	Division	13	58	272	17.222	772	1	772
773	1	4583.13	882.585	511	Division	13	58	272	17.2516	773	1	773
774	1	2947.97	1260.37	322	Division	13	58	272	17.282	774	1	774
775	1	694.865	1767.22	848	Division	13	58	272	17.3131	775	1	775
776	1	8007.76	179.191	41	Division	13	58	271	16.9509	776	0	776
777	1	7932.96	195.327	116	Division	13	58	271	16.9754	777	0	777
778	1	7762.27	220.464	92	Division	13	58	271	17.0006	778	0	778
779	1	7364.64	305.128	221	Division	13	58	271	17.0265	779	0	779
780	1	6091.5	581.885	445	Division	13	58	272	17.0533	780	0	780
781	1	6392.93	507.844	497	Division	13	58	272	17.0808	781	1	781
782	1	7593.67	253.087	135	Division	13	58	272	17.1091	782	1	782
783	1	6311.97	534.728	343	Division	13	58	272	17.1382	783	1	783
784	1	4607.31	899.354	622	Division	13	58	272	17.168	784	1	784
785	1	3098.59	1250.24	610	Division	13	58	272	17.1986	785	1	785
786	1	789.192	1740.62	736	Division	13	58	272	17.2299	786	1	786
787	1	7817.52	250.974	72	Division	13	58	271	16.8423	787	0	787
788	1	8139.16	167.052	16	Division	13	58	271	16.8661	788	0	788
789	1	7477.77	312.464	105	Division	13	58	271	16.8907	789	0	789
790	1	7573.12	300.383	79	Division	13	58	271	16.9161	790	0	790
791	1	6746.38	483.756	298	Division	13	58	271	16.9422	791	0	791
792	1	5691.05	691.787	408	Division	13	58	272	16.9691	792	1	792
793	1	6402.3	528.828	339	Division	13	58	272	16.9969	793	1	793
794	1	7540.05	282.723	105	Division	13	58	272	17.0254	794	1	794
795	1	6023.12	610.341	475	Division	13	58	272	17.0546	795	1	795
796	1	4353.9	971.268	466	Division	13	58	272	17.0847	796	1	796
797	1	3038.14	1257.66	589	Division	13	58	272	17.1155	797	1	797
798	1	632.796	1769.14	909	Division	13	58	272	17.147	798	1	798
799	1	8473.92	178.677	423	Division	13	58	271	16.6097	799	0	799
800	1	8077.35	193.057	27	Division	13	58	271	16.7574	800	0	800
801	1	7658.87	272.649	126	Division	13	58	271	16.7814	801	0	801
802	1	6962.04	425.852	175	Division	13	58	271	16.8062	802	0	802
803	1	6584.97	519.558	154	Division	13	58	271	16.8318	803	0	803
804	1	5754.29	703.804	345	Division	13	58	271	16.8581	804	0	804
805	1	4525.74	945.528	254	Division	13	58	272	16.8852	805	1	805
806	1	6260.57	559.485	470	Division	13	58	272	16.9131	806	1	806
807	1	7496.74	292.09	231	Division	13	58	272	16.9418	807	1	807
808	1	6188.47	574.589	468	Division	13	58	272	16.9713	808	1	808
809	1	4420.82	956.797	695	Division	13	58	272	17.0015	809	1	809
810	1	7904.98	230.572	185	Division	13	58	271	16.524	810	0	810
811	1	8072.6	222.34	24	Division	13	58	271	16.6727	811	0	811
812	1	7994.53	218.312	49	Division	13	58	271	16.6969	812	0	812
813	1	6612.69	528.545	219	Division	13	58	271	16.7219	813	0	813
814	1	5780.4	712.945	181	Division	13	58	271	16.7477	814	0	814
815	1	4697.76	955.593	567	Division	13	58	272	16.7742	815	0	815
816	1	4360.72	1006.64	825	Division	13	58	272	16.8015	816	1	816
817	1	6074.24	616.966	497	Division	13	58	272	16.8296	817	1	817
818	1	7267.11	355.511	110	Division	13	58	272	16.8585	818	1	818
819	1	6037.94	600.346	634	Division	13	58	272	16.8882	819	0	819
820	1	4250.61	984.771	985	Division	13	58	272	16.9186	820	0	820
821	1	3247.25	1207.96	781	Division	13	58	272	16.9498	821	0	821
822	1	8070.32	193.751	0	Division	13	58	271	16.4384	822	0	822
823	1	8261.64	175.629	5	Division	13	58	271	16.5647	823	0	823
824	1	8230.08	186.187	36	Division	13	58	271	16.5883	824	0	824
825	1	7707.14	282.834	45	Division	13	58	271	16.6127	825	0	825
826	1	6644.19	521.474	50	Division	13	58	271	16.6378	826	0	826
827	1	5449.7	787.063	246	Division	13	58	271	16.6638	827	0	827
828	1	4075.74	1095.01	396	Division	13	58	272	16.6905	828	0	828
829	1	4278.04	1024.91	728	Division	13	58	272	16.718	829	0	829
830	1	6054.56	621.281	446	Division	13	58	272	16.7463	830	0	830
831	1	7219.87	365.865	194	Division	13	58	272	16.7754	831	0	831
832	1	6703.26	457.245	320	Division	13	58	272	16.8053	832	0	832
833	1	5352.92	747.681	327	Division	13	58	272	16.8359	833	0	833
834	1	3751.17	1099.15	704	Division	13	58	272	16.8672	834	0	834
835	0	8364.9	186.754	11	Division	13	58	271	16.4572	835	0	835
836	1	8292.36	166.191	22	Division	13	58	271	16.504	836	0	836
837	1	7920.27	238.652	52	Division	13	58	271	16.5286	837	0	837
838	1	6715.6	510.13	202	Division	13	58	271	16.5539	838	0	838
839	1	5679.25	708.158	84	Division	13	58	271	16.5801	839	0	839
840	1	3950.97	1088.21	724	Division	13	58	271	16.607	840	0	840
841	1	4272.88	1042.42	434	Division	13	58	272	16.6347	841	0	841
842	1	6046.45	624.591	342	Division	13	58	272	16.6632	842	0	842
843	1	7003.11	414.666	102	Division	13	58	272	16.6925	843	0	843
844	1	6538.78	503.244	220	Division	13	58	272	16.7226	844	0	844
845	1	5483.7	732.224	314	Division	13	58	272	16.7534	845	0	845
846	1	4478.94	935.659	654	Division	13	58	272	16.7849	846	0	846
847	1	2757.61	1295.39	778	Division	13	58	272	16.8172	847	0	847
848	0	8582.76	149.77	4	Division	13	58	271	16.3728	848	0	848
849	0	8350.49	205.697	7	Division	13	58	271	16.396	849	0	849
850	1	8507.91	132.526	11	Division	13	58	271	16.42	850	0	850
851	1	7939.35	243.577	166	Division	13	58	271	16.4447	851	0	851
852	1	6372.49	599.986	710	Division	13	58	271	16.4703	852	0	852
853	1	5359.1	842.926	246	Division	13	58	271	16.4966	853	0	853
854	1	4056.01	1141.65	287	Division	13	58	271	16.5238	854	0	854
855	1	4136.5	1095.47	566	Division	13	58	272	16.5517	855	0	855
856	1	5780.6	683.73	238	Division	13	58	272	16.5804	856	0	856
857	1	6300.27	569.631	76	Division	13	58	272	16.6098	857	0	857
858	1	5660.05	737.14	382	Division	13	58	272	16.6401	858	0	858
859	1	5250.62	828.733	547	Division	13	58	272	16.6711	859	0	859
860	1	4553.93	955.937	515	Division	13	58	272	16.7028	860	0	860
861	1	3458.59	1243.36	545	Division	13	58	272	16.7353	861	0	861
862	1	8275.69	223.708	23	Division	13	58	271	16.2886	862	0	862
863	0	8736.3	112.802	8	Division	13	58	271	16.312	863	0	863
864	1	8279.57	185.536	151	Division	13	58	271	16.3361	864	0	864
865	1	7258.28	398.498	42	Division	13	58	271	16.3611	865	0	865
866	1	6427.6	587.449	62	Division	13	58	271	16.3868	866	0	866
867	1	5004.79	924.15	482	Division	13	58	271	16.4134	867	0	867
868	1	3418.24	1287.85	413	Division	13	58	272	16.4407	868	0	868
869	1	3797.93	1171.94	247	Division	13	58	272	16.4688	869	0	869
870	1	4623.17	937.86	158	Division	13	58	272	16.4977	870	0	870
871	1	5134.96	825.49	161	Division	13	58	272	16.5274	871	0	871
872	1	5242.74	830.494	351	Division	13	58	272	16.5578	872	0	872
873	1	4372.7	1025.13	351	Division	13	58	272	16.589	873	0	873
874	1	3758.68	1130.85	371	Division	13	58	272	16.621	874	0	874
875	1	3549.13	1222.97	840	Division	13	58	272	16.6536	875	0	875
876	1	8782.56	117.554	31	Division	13	56	266	16.1817	876	0	876
877	1	8502.81	187.123	40	Division	13	56	266	16.2045	877	0	877
878	1	8553.99	174.584	319	Division	13	58	271	16.2281	878	0	878
879	1	7595.48	339.422	380	Division	13	58	271	16.2525	879	0	879
880	1	7132.11	462.823	49	Division	13	58	271	16.2777	880	0	880
881	1	6077.03	709.907	324	Division	13	58	271	16.3036	881	0	881
882	1	4755.68	968.397	587	Division	13	58	272	16.3304	882	0	882
883	1	3472.26	1260.44	726	Division	13	58	272	16.3579	883	0	883
884	1	2870.54	1397.76	649	Division	13	58	272	16.3862	884	0	884
885	1	3844.18	1176.89	557	Division	13	58	272	16.4153	885	0	885
886	1	4379.59	1054.99	359	Division	13	58	272	16.4452	886	0	886
887	1	4571.04	1029.54	113	Division	13	58	272	16.4758	887	0	887
888	1	3826.98	1200.67	387	Division	13	56	265	16.5072	888	0	888
889	1	3279.21	1318.95	710	Division	13	56	265	16.5394	889	0	889
890	1	4377.29	1075.8	461	Division	13	56	265	16.5722	890	0	890
891	1	8514.85	183.075	13	Division	13	56	266	16.0977	891	0	891
892	1	8849.26	102.243	37	Division	13	56	266	16.1207	892	0	892
893	1	8148.5	273.933	451	Division	13	56	266	16.1445	893	0	893
894	1	6906.53	498.668	112	Division	13	58	271	16.1691	894	0	894
895	1	6151.83	692.39	195	Division	13	58	271	16.1945	895	0	895
896	1	5352.65	879.548	135	Division	13	58	271	16.2206	896	0	896
897	1	3858.07	1172.65	377	Division	13	58	272	16.2476	897	0	897
898	1	2385.69	1507.69	1144	Division	13	58	272	16.2753	898	0	898
899	1	1618.62	1682.69	862	Division	13	58	272	16.3038	899	0	899
900	1	2698.56	1437.72	361	Division	13	56	265	16.3331	900	0	900
901	1	3367.82	1285.34	154	Division	13	56	265	16.3632	901	0	901
902	1	3614.39	1249.57	157	Division	13	56	265	16.3941	902	0	902
903	1	3000.24	1390.83	394	Division	13	56	265	16.4257	903	0	903
904	1	3869.74	1183.63	652	Division	13	56	265	16.458	904	0	904
905	1	5318.2	859.189	534	Division	13	56	265	16.491	905	0	905
906	1	8320.35	248.673	156	Division	13	56	266	15.9915	906	0	906
907	1	8753.4	140.98	33	Division	13	56	266	16.0139	907	0	907
908	1	8738.56	131.451	156	Division	13	56	266	16.0371	908	0	908
909	1	7939.38	327.66	100	Division	13	56	266	16.0611	909	0	909
910	1	7070.4	525.929	206	Division	13	56	266	16.0859	910	0	910
911	1	5459.19	868.102	314	Division	13	58	271	16.1115	911	0	911
912	1	4526.15	1088.38	221	Division	13	58	271	16.1379	912	0	912
913	1	2684.77	1365.05	1131	Division	13	58	271	16.165	913	0	913
914	1	763.585	1787.2	1373	Division	13	56	265	16.193	914	0	914
915	1	407.95	2011.47	633	Division	13	56	265	16.2217	915	0	915
916	1	1690.5	1692.97	306	Division	13	56	265	16.2512	916	0	916
917	1	2525.12	1500.94	381	Division	13	56	265	16.2815	917	0	917
918	1	2813.37	1453.33	260	Division	13	56	265	16.3125	918	0	918
919	1	3203.12	1362.9	280	Division	13	56	265	16.3443	919	0	919
920	1	3771.32	1206.18	349	Division	13	56	265	16.3768	920	0	920
921	1	5165.5	877.266	623	Division	13	56	265	16.4101	921	0	921
922	1	8361.9	254.039	28	Division	13	56	266	15.9077	922	0	922
923	1	8905.18	117.096	93	Division	13	56	266	15.9304	923	0	923
924	1	8368.54	251.97	106	Division	13	56	266	15.9538	924	0	924
925	1	7250.47	533.7	233	Division	13	56	266	15.978	925	0	925
926	1	6284.5	715.721	253	Division	13	56	266	16.003	926	0	926
927	1	4704.7	1051.23	493	Division	13	58	271	16.0288	927	0	927
928	1	3220.51	1402.57	491	Division	13	56	265	16.0553	928	0	928
929	1	1564.06	1727.57	833	Division	13	56	265	16.0827	929	0	929
930	1	-459.478	2194.19	1276	Division	13	56	265	16.1109	930	0	930
931	1	9.80797	2147.2	697	Division	13	56	265	16.1398	931	0	931
932	1	741.215	1977.46	527	Division	13	56	265	16.1695	932	0	932
933	1	2099.43	1657.31	442	Division	13	56	265	16.2	933	0	933
934	1	3218.72	1374.17	348	Division	13	56	265	16.2313	934	0	934
935	1	4120.26	1163.54	360	Division	13	56	265	16.2632	935	0	935
936	1	4782.19	1015.43	436	Division	13	56	265	16.296	936	0	936
937	1	5929.22	765.031	716	Division	13	56	265	16.3294	937	0	937
938	1	8410.37	297.982	0	Division	13	56	266	15.8022	938	0	938
939	1	8999.67	93.28	103	Division	13	56	266	15.8242	939	0	939
940	1	7952.47	357.242	542	Division	13	56	266	15.847	940	0	940
941	1	7218.98	541.636	440	Division	13	56	266	15.8707	941	0	941
942	1	6215.08	794.598	239	Division	13	56	266	15.8951	942	0	942
943	1	5241.23	968.946	360	Division	13	56	266	15.9203	943	0	943
944	1	3551.21	1324.29	570	Division	13	56	265	15.9463	944	0	944
945	1	2311.1	1617.85	308	Division	13	56	265	15.973	945	0	945
946	1	776.694	1909.13	859	Division	13	56	265	16.0006	946	0	946
947	1	-1211.42	2367.58	860	Division	13	56	265	16.029	947	0	947
948	1	-868.11	2353.95	503	Division	13	56	265	16.0581	948	0	948
949	1	914.436	1936.63	704	Division	13	56	265	16.0881	949	0	949
950	1	2268.71	1617.41	624	Division	13	56	265	16.1188	950	0	950
951	1	3222.65	1373.25	413	Division	13	56	265	16.1502	951	0	951
952	1	4474.57	1080.76	296	Division	13	56	265	16.1824	952	0	952
953	1	5321.54	888.967	448	Division	13	56	265	16.2153	953	0	953
954	1	6645.73	595.024	825	Division	13	56	265	16.249	954	0	954
955	1	9066.89	119.917	8	Division	13	56	266	15.7186	955	0	955
956	1	8716.7	181.317	444	Division	13	56	266	15.7409	956	0	956
957	1	7197.08	570.14	886	Division	13	56	266	15.7639	957	0	957
958	1	6090.65	834.21	371	Division	13	56	266	15.7878	958	0	958
959	1	5252.1	1046.5	501	Division	13	56	266	15.8124	959	0	959
960	1	4225.71	1257.37	376	Division	13	56	266	15.8378	960	0	960
961	1	2890.52	1494.27	395	Division	13	56	265	15.864	961	0	961
962	1	1555.93	1812.06	467	Division	13	56	265	15.891	962	0	962
963	1	276.994	2127.06	882	Division	13	56	265	15.9188	963	0	963
964	1	-1411.92	2530.64	641	Division	13	56	265	15.9474	964	0	964
965	1	-664.447	2369.52	648	Division	13	56	265	15.9767	965	0	965
966	1	1225.98	1848.35	874	Division	13	56	265	16.0069	966	0	966
967	1	2560.57	1535.52	680	Division	13	56	265	16.0378	967	0	967
968	1	3765.69	1332.44	322	Division	13	56	265	16.0694	968	0	968
969	1	4789.27	1083.38	480	Division	13	56	265	16.1018	969	0	969
970	1	5654.67	862.881	639	Division	13	56	265	16.135	970	0	970
971	1	6810.18	587.367	904	Division	13	56	265	16.1688	971	0	971
972	1	9124.55	102.096	75	Division	13	56	264	15.5531	972	0	972
973	0	8461.69	276.56	4	Division	13	56	266	15.6137	973	0	973
974	1	9098.38	111.647	8	Division	13	56	266	15.6354	974	0	974
975	1	8496.24	237.726	395	Division	13	56	266	15.6578	975	0	975
976	1	6819.14	666.843	187	Division	13	56	266	15.6811	976	0	976
977	1	5811.13	904.973	376	Division	13	56	266	15.7051	977	0	977
978	1	4393.87	1263.77	578	Division	13	56	266	15.7299	978	0	978
979	1	3135.2	1527.36	439	Division	13	56	266	15.7556	979	0	979
980	1	1925.99	1723.94	600	Division	13	56	265	15.782	980	0	980
981	1	528.407	2056.73	711	Division	13	56	265	15.8092	981	0	981
982	1	-612.735	2339.67	484	Division	13	56	265	15.8372	982	0	982
983	1	-1171.77	2473.26	401	Division	13	56	265	15.866	983	0	983
984	1	40.2498	2200.2	873	Division	13	56	265	15.8956	984	0	984
985	1	1722.02	1732.08	443	Division	13	56	265	15.926	985	0	985
986	1	2863.71	1464.47	268	Division	13	56	265	15.9571	986	0	986
987	1	3962.53	1284.54	278	Division	13	56	265	15.9889	987	0	987
988	1	4974.3	1038.36	170	Division	13	56	265	16.0215	988	0	988
989	1	5883.01	807.641	562	Division	13	56	265	16.0548	989	0	989
990	1	7050.33	529.108	745	Division	13	56	265	16.0889	990	0	990
991	1	8906.17	158.739	60	Division	13	56	264	15.4505	991	0	991
992	1	9277.93	59.6885	6	Division	13	56	264	15.4693	992	0	992
993	0	8727.18	225.158	7	Division	13	56	266	15.5093	993	0	993
994	0	8916.15	174.89	6	Division	13	56	266	15.5304	994	0	994
995	1	9278.8	76.3034	26	Division	13	56	266	15.5523	995	0	995
996	1	8525	265.284	190	Division	13	56	266	15.575	996	0	996
997	1	8025.02	396.89	286	Division	13	56	266	15.5984	997	0	997
998	1	6931.79	671.358	297	Division	13	56	266	15.6227	998	0	998
999	1	5412.17	1068.21	219	Division	13	56	266	15.6477	999	0	999
1000	1	3459.7	1422.72	805	Division	13	56	266	15.6736	1000	0	1000
1001	1	1938.61	1797.24	282	Division	13	56	265	15.7002	1001	0	1001
1002	1	1611.85	1877.35	398	Division	13	56	265	15.7277	1002	0	1002
1003	1	983.569	2010.37	351	Division	13	56	265	15.7559	1003	0	1003
1004	1	-496.688	2370.66	998	Division	13	56	265	15.7849	1004	0	1004
1005	1	63.4707	2163.71	943	Division	13	56	265	15.8147	1005	0	1005
1006	1	1871.76	1804.82	556	Division	13	56	265	15.8453	1006	0	1006
1007	1	2600.08	1626.84	529	Division	13	56	265	15.8766	1007	0	1007
1008	1	3686.75	1393.54	164	Division	13	56	265	15.9087	1008	0	1008
1009	1	4513.48	1188.61	564	Division	13	56	265	15.9415	1009	0	1009
1010	1	5241.18	1007.9	399	Division	13	56	265	15.975	1010	0	1010
1011	1	5762.24	883.312	877	Division	13	56	265	16.0092	1011	0	1011
1012	0	8442.48	289.722	0	Division	13	56	264	15.3484	1012	0	1012
1013	1	8795.49	199.922	218	Division	13	56	264	15.3667	1013	0	1013
1014	1	9350.9	57.5071	1	Division	13	56	264	15.3858	1014	0	1014
1015	1	9349.59	60.808	17	Division	13	56	266	15.4474	1015	0	1015
1016	1	9317.87	70.3106	88	Division	13	56	266	15.4695	1016	0	1016
1017	1	9350.05	58.5993	22	Division	13	56	266	15.4924	1017	0	1017
1018	1	8582.36	262.65	29	Division	13	56	266	15.516	1018	0	1018
1019	1	7377.91	568.239	217	Division	13	56	266	15.5405	1019	0	1019
1020	1	5681.12	1015.16	310	Division	13	56	266	15.5658	1020	0	1020
1021	1	3925.88	1437.36	688	Division	13	56	265	15.5919	1021	0	1021
1022	1	3204.27	1480.41	272	Division	13	56	265	15.6187	1022	0	1022
1023	1	2861.76	1564.15	289	Division	13	56	265	15.6464	1023	0	1023
1024	1	1941.54	1792.83	361	Division	13	56	265	15.6748	1024	0	1024
1025	1	307.751	2192.84	701	Division	13	56	265	15.7041	1025	0	1025
1026	1	-434.681	2227.74	931	Division	13	56	265	15.7341	1026	0	1026
1027	1	1371.36	2007.72	836	Division	13	56	265	15.7649	1027	0	1027
1028	1	2489.42	1726.7	366	Division	13	56	265	15.7964	1028	0	1028
1029	1	3270.92	1515.86	134	Division	13	56	265	15.8287	1029	0	1029
1030	1	3999.24	1333.88	369	Division	13	56	265	15.8617	1030	0	1030
1031	1	4502.78	1223.9	561	Division	13	56	265	15.8954	1031	0	1031
1032	1	8389.99	307.171	276	Division	13	56	264	15.2832	1032	0	1032
1033	0	9374.52	51.2336	6	Division	13	56	264	15.3024	1033	0	1033
1034	0	9345.65	61.8564	6	Division	13	56	266	15.3431	1034	0	1034
1035	1	8491.36	289.362	350	Division	13	56	266	15.3646	1035	0	1035
1036	1	9191.89	103.892	269	Division	13	56	266	15.3869	1036	0	1036
1037	0	9369.74	53.3672	29	Division	13	56	266	15.41	1037	0	1037
1038	1	8420.95	305.554	125	Division	13	56	266	15.4339	1038	0	1038
1039	1	7011.78	664.673	268	Division	13	56	266	15.4586	1039	0	1039
1040	1	5074.85	1174.84	541	Division	13	56	266	15.4841	1040	0	1040
1041	1	3961.31	1428.18	278	Division	13	56	265	15.5104	1041	0	1041
1042	1	4160.92	1246.51	280	Division	13	56	265	15.5375	1042	0	1042
1043	1	3393.24	1434.21	361	Division	13	56	265	15.5654	1043	0	1043
1044	1	2008.47	1776.45	483	Division	13	56	265	15.594	1044	0	1044
1045	1	292.004	2196.7	829	Division	13	56	265	15.6235	1045	0	1045
1046	1	-111.859	2152.32	1051	Division	13	56	265	15.6537	1046	0	1046
1047	1	1954.01	1861.27	755	Division	13	56	265	15.6847	1047	0	1047
1048	1	2981.53	1603.01	303	Division	13	56	265	15.7165	1048	0	1048
1049	1	3727.59	1401.76	161	Division	13	56	265	15.749	1049	0	1049
1050	1	4451.97	1220.76	559	Division	13	56	265	15.7822	1050	0	1050
1051	1	5967.29	855.241	596	Division	13	56	265	15.8161	1051	0	1051
1052	1	8775.44	224.098	0	Division	13	56	264	15.1298	1052	1	1052
1053	1	8602.67	257.459	54	Division	13	56	264	15.1999	1053	0	1053
1054	0	9426.8	53.0363	6	Division	13	56	264	15.2193	1054	0	1054
1055	0	8918.95	189.87	5	Division	13	56	264	15.2394	1055	0	1055
1056	1	9539.29	33.1971	27	Division	13	56	266	15.2604	1056	0	1056
1057	1	8684.99	265.577	140	Division	13	56	266	15.2821	1057	0	1057
1058	1	9478.3	43.6671	85	Division	13	56	266	15.3046	1058	0	1058
1059	1	9392.15	64.8464	90	Division	13	56	266	15.3279	1059	0	1059
1060	1	8030	432.663	439	Division	13	56	266	15.352	1060	0	1060
1061	1	6346.12	817.248	698	Division	13	56	266	15.3769	1061	0	1061
1062	1	4987.91	1170.57	706	Division	13	56	265	15.4026	1062	0	1062
1063	1	5342.01	1097.69	252	Division	13	56	265	15.4292	1063	0	1063
1064	1	4901.04	1159.37	387	Division	13	56	265	15.4565	1064	0	1064
1065	1	3306.62	1567.67	446	Division	13	56	265	15.4846	1065	0	1065
1066	1	1834.87	1839.47	508	Division	13	56	265	15.5135	1066	0	1066
1067	1	185.333	2246.41	731	Division	13	56	265	15.5432	1067	0	1067
1068	1	864.253	2090.12	658	Division	13	56	265	15.5736	1068	0	1068
1069	1	2328.41	1793.5	813	Division	13	56	265	15.6048	1069	0	1069
1070	1	3564.58	1479.76	220	Division	13	56	265	15.6368	1070	0	1070
1071	0	4262.33	1293.72	264	Division	13	56	265	15.6695	1071	0	1071
1072	1	5341.02	1021.04	538	Division	13	56	265	15.7029	1072	0	1072
1073	1	9201.07	98.3788	196	Division	13	56	264	15.1168	1073	0	1073
1074	0	9261.45	97.5868	5	Division	13	56	264	15.1364	1074	0	1074
1075	1	9488.11	47.1185	96	Division	13	56	266	15.1779	1075	0	1075
1076	1	9035.37	170.269	152	Division	13	56	266	15.1998	1076	0	1076
1077	1	9084.61	150.172	136	Division	13	56	266	15.2225	1077	0	1077
1078	1	9333.09	80.7922	283	Division	13	56	266	15.246	1078	0	1078
1079	1	7549.7	562.356	1087	Division	13	56	266	15.2704	1079	0	1079
1080	1	6129.6	873.575	746	Division	13	56	265	15.2955	1080	0	1080
1081	1	6586.27	754.777	474	Division	13	56	265	15.3215	1081	0	1081
1082	1	6444.33	808.279	312	Division	13	56	265	15.3482	1082	0	1082
1083	1	5243.55	1071.66	379	Division	13	56	265	15.3757	1083	0	1083
1084	1	3342.05	1558.6	885	Division	13	56	265	15.4041	1084	0	1084
1085	1	1677.4	1878.32	584	Division	13	56	265	15.4332	1085	0	1085
1086	1	571.145	2151.23	495	Division	13	56	265	15.4631	1086	0	1086
1087	1	1946.89	1822.03	635	Division	13	56	265	15.4938	1087	0	1087
1088	1	3340.18	1536.71	390	Division	13	56	265	15.5252	1088	0	1088
1089	1	3950.4	1381.84	191	Division	13	56	265	15.5574	1089	0	1089
1090	1	5077.26	1087.72	372	Division	13	56	265	15.5903	1090	0	1090
1091	1	6573.26	709.555	373	Division	13	56	265	15.6239	1091	0	1091
1092	1	9484.92	32.7432	7	Division	13	56	264	15.034	1092	0	1092
1093	0	9431.66	47.553	5	Division	13	56	264	15.0537	1093	0	1093
1094	1	9321.51	82.8404	162	Division	13	56	266	15.0956	1094	0	1094
1095	0	9526.23	27.6135	6	Division	13	56	266	15.1177	1095	0	1095
1096	1	8829.19	227.167	305	Division	13	56	266	15.1407	1096	0	1096
1097	1	9102.73	72.8417	876	Division	13	56	266	15.1644	1097	0	1097
1098	1	8201.19	301.345	1219	Division	13	56	265	15.189	1098	0	1098
1099	1	7922.89	422.389	432	Division	13	56	265	15.2144	1099	0	1099
1100	1	7848.09	442.06	206	Division	13	56	265	15.2405	1100	0	1100
1101	1	6848.27	694.538	578	Division	13	56	265	15.2675	1101	0	1101
1102	1	5164.68	1013.45	582	Division	13	56	265	15.2953	1102	0	1102
1103	1	2963.98	1555.05	1236	Division	13	56	265	15.3239	1103	0	1103
1104	1	1524.71	2072.47	541	Division	13	56	265	15.3532	1104	0	1104
1105	1	1906.59	1973.1	425	Division	13	56	265	15.3833	1105	0	1105
1106	1	2685.89	1696.61	385	Division	13	56	265	15.4142	1106	0	1106
1107	1	3787.16	1462.51	358	Division	13	56	265	15.4459	1107	0	1107
1108	1	4672.95	1234	189	Division	13	56	265	15.4783	1108	0	1108
1109	1	8784.34	244.108	54	Division	13	56	264	14.9322	1109	0	1109
1110	1	9530.49	39.7701	69	Division	13	56	264	14.9514	1110	0	1110
1111	0	9548.12	53.5246	3	Division	13	56	264	14.9713	1111	0	1111
1112	0	9359.15	105.957	2	Division	13	56	266	14.992	1112	0	1112
1113	1	9423.85	95.627	50	Division	13	56	266	15.0136	1113	0	1113
1114	1	9396.29	103.321	184	Division	13	56	266	15.0359	1114	0	1114
1115	1	8272.82	417.934	190	Division	13	56	265	15.0591	1115	0	1115
1116	1	8720.98	204.694	1143	Division	13	56	265	15.0831	1116	0	1116
1117	1	8906.01	156.349	1053	Division	13	56	265	15.1079	1117	0	1117
1118	1	9019.97	146.522	280	Division	13	56	265	15.1335	1118	0	1118
1119	1	8244.41	352.698	466	Division	13	56	265	15.1599	1119	0	1119
1120	1	7101.56	650.887	583	Division	13	56	265	15.1871	1120	0	1120
1121	1	5502.9	1082.85	824	Division	13	56	265	15.2151	1121	0	1121
1122	1	3790.37	1538.41	994	Division	13	56	265	15.2439	1122	0	1122
1123	1	1944.73	1986.73	548	Division	13	56	265	15.2735	1123	0	1123
1124	1	2491.96	1843.2	556	Division	13	56	265	15.3038	1124	0	1124
1125	1	3332.75	1626.91	207	Division	13	56	265	15.3349	1125	0	1125
1126	1	4068.41	1445.84	188	Division	13	56	265	15.3668	1126	0	1126
1127	1	4867.59	1234.84	588	Division	13	56	265	15.3994	1127	0	1127
1128	1	8936.03	202.075	216	Division	13	56	264	14.869	1128	0	1128
1129	0	9654.41	24.0315	4	Division	13	56	265	14.8891	1129	0	1129
1130	0	9709.53	8.73872	12	Division	13	56	265	14.9101	1130	0	1130
1131	1	9726.99	10.9916	49	Division	13	56	265	14.9318	1131	0	1131
1132	1	9404.16	101.123	85	Division	13	56	265	14.9544	1132	0	1132
1133	1	8591.71	328.848	85	Division	13	56	265	14.9778	1133	0	1133
1134	1	8193.44	342.528	889	Division	13	56	265	15.002	1134	0	1134
1135	1	8976.87	137.834	290	Division	13	56	265	15.027	1135	0	1135
1136	1	9295.55	73.2608	211	Division	13	56	265	15.0528	1136	0	1136
1137	1	8413.7	307.695	385	Division	13	56	265	15.0795	1137	0	1137
1138	1	7066.13	660.275	517	Division	13	56	265	15.1069	1138	0	1138
1139	1	5392.67	1112.18	964	Division	13	56	265	15.1351	1139	0	1139
1140	1	3518.72	1610.67	483	Division	13	56	265	15.1642	1140	0	1140
1141	1	2314.8	1889.67	274	Division	13	56	265	15.194	1141	0	1141
1142	1	2696.67	1789.51	688	Division	13	56	265	15.2246	1142	0	1142
1143	1	3734.31	1521.41	213	Division	13	56	265	15.2559	1143	0	1143
1144	1	4643.19	1294.09	289	Division	13	56	265	15.288	1144	0	1144
1145	1	5316.39	1116.35	622	Division	13	56	265	15.3208	1145	0	1145
1146	1	9346.61	84.5203	192	Division	13	56	264	14.7868	1146	0	1146
1147	1	9693.24	9.80111	4	Division	13	56	265	14.8072	1147	0	1147
1148	0	9712.92	4.35605	22	Division	13	56	265	14.8283	1148	0	1148
1149	1	9299.34	129.623	83	Division	13	56	265	14.8503	1149	0	1149
1150	1	9622.16	39.5459	85	Division	13	56	265	14.8731	1150	0	1150
1151	1	8403.49	361.367	526	Division	13	56	265	14.8967	1151	0	1151
1152	1	8673.1	262.126	465	Division	13	56	265	14.9211	1152	0	1152
1153	1	9425.03	58.6053	249	Division	13	56	265	14.9464	1153	0	1153
1154	1	9258.91	101.006	261	Division	13	56	265	14.9724	1154	0	1154
1155	1	8310.13	357.242	287	Division	13	56	265	14.9993	1155	0	1155
1156	1	6797.97	734.695	559	Division	13	56	265	15.027	1156	0	1156
1157	1	5207.97	1206.39	447	Division	13	56	265	15.0555	1157	0	1157
1158	1	3774.96	1595.34	188	Division	13	56	265	15.0847	1158	0	1158
1159	1	2975.29	1772.11	474	Division	13	56	265	15.1148	1159	0	1159
1160	1	2845.38	1806.87	692	Division	13	56	265	15.1456	1160	0	1160
1161	1	4004.71	1449.58	556	Division	13	56	265	15.1771	1161	0	1161
1162	1	9500.15	42.7951	89	Division	13	56	264	14.7049	1162	0	1162
1163	0	9283.81	123.058	7	Division	13	56	264	14.7254	1163	0	1163
1164	1	9638.12	25.0473	40	Division	13	56	265	14.7468	1164	0	1164
1165	1	9413.5	97.7661	69	Division	13	56	265	14.769	1165	0	1165
1166	1	9527.67	65.9098	90	Division	13	56	265	14.792	1166	0	1166
1167	1	9332.59	105.263	589	Division	13	56	265	14.8159	1167	0	1167
1168	1	9338.42	82.0474	289	Division	13	56	265	14.8405	1168	0	1168
1169	0	9444.72	53.2775	189	Division	13	56	265	14.866	1169	0	1169
1170	0	9380.95	68.0462	184	Division	13	56	265	14.8923	1170	0	1170
1171	1	8459.73	316.84	290	Division	13	56	265	14.9194	1171	0	1171
1172	1	6880.64	712.748	483	Division	13	56	265	14.9474	1172	0	1172
1173	1	5578.04	1105.95	407	Division	13	56	265	14.9761	1173	0	1173
1174	1	4456.04	1410.48	179	Division	13	56	265	15.0056	1174	0	1174
1175	1	3057.97	1749.98	621	Division	13	56	265	15.0358	1175	0	1175
1176	1	3632.75	1596.16	497	Division	13	56	265	15.0669	1176	0	1176
1177	0	8995.17	192.274	5	Division	13	56	264	14.6032	1177	0	1177
1178	1	9438.49	74.7974	67	Division	13	56	264	14.6232	1178	0	1178
1179	0	9206.15	142.421	57	Division	13	56	264	14.644	1179	0	1179
1180	1	9603.77	32.6154	40	Division	13	56	267	14.6655	1180	0	1180
1181	1	9123.34	182.93	190	Division	13	56	265	14.688	1181	0	1181
1182	1	9607.57	47.3856	80	Division	13	56	265	14.7112	1182	0	1182
1183	1	9390.97	111.62	377	Division	13	56	265	14.7353	1183	0	1183
1184	1	9229.75	126.207	281	Division	13	56	265	14.7602	1184	0	1184
1185	1	8997.48	189.85	172	Division	13	56	265	14.7859	1185	0	1185
1186	1	8836.63	248.636	381	Division	13	56	265	14.8125	1186	0	1186
1187	1	8293.34	399.126	286	Division	13	56	265	14.8398	1187	0	1187
1188	1	6936.67	768.284	580	Division	13	56	265	14.868	1188	0	1188
1189	1	5228.28	1201.23	292	Division	13	56	265	14.8969	1189	0	1189
1190	1	3716.53	1611.62	792	Division	13	56	265	14.9266	1190	0	1190
1191	1	2547.03	1884.4	944	Division	13	56	265	14.9571	1191	0	1191
1192	0	9478.55	60.5374	9	Division	13	56	267	14.5216	1192	0	1192
1193	1	9270.86	142.221	57	Division	13	56	267	14.5417	1193	0	1193
1194	0	9160.02	183.283	26	Division	13	56	267	14.5627	1194	0	1194
1195	1	9695.43	32.2134	88	Division	13	56	267	14.5845	1195	0	1195
1196	1	8810.56	276.704	150	Division	13	56	267	14.6072	1196	0	1196
1197	1	9314.48	135.031	181	Division	13	56	267	14.6306	1197	0	1197
1198	1	9152.88	157.714	183	Division	13	56	267	14.655	1198	0	1198
1199	1	8328.22	373.229	276	Division	13	56	265	14.6801	1199	0	1199
1200	1	8182.55	413.14	185	Division	13	56	265	14.7061	1200	0	1200
1201	1	7880.9	520.126	286	Division	13	56	265	14.7328	1201	0	1201
1202	1	7337.62	671.236	386	Division	13	56	265	14.7604	1202	0	1202
1203	1	6220.36	931.917	523	Division	13	56	265	14.7888	1203	0	1203
1204	1	4862.77	1300.83	495	Division	13	56	265	14.818	1204	0	1204
1205	0	9399.81	82.1579	77	Division	13	56	267	14.4206	1205	0	1205
1206	0	9498.24	55.1323	33	Division	13	56	267	14.4401	1206	0	1206
1207	1	9255.11	146.631	21	Division	13	56	267	14.4605	1207	0	1207
1208	1	9348.99	129.965	78	Division	13	56	267	14.4817	1208	0	1208
1209	1	9502.53	86.6431	191	Division	13	56	267	14.5037	1209	0	1209
1210	1	8755.44	292.199	105	Division	13	56	267	14.5266	1210	0	1210
1211	1	8373.57	399.56	96	Division	13	56	267	14.5503	1211	0	1211
1212	1	8235.6	411.143	390	Division	13	56	267	14.5749	1212	0	1212
1213	1	7753.43	530.718	283	Division	13	56	267	14.6003	1213	0	1213
1214	1	7462.11	610.542	191	Division	13	56	265	14.6265	1214	0	1214
1215	1	7172.27	717.226	218	Division	13	56	265	14.6535	1215	0	1215
1216	1	6412.46	928.561	496	Division	13	56	265	14.6813	1216	0	1216
1217	1	5287.33	1185.2	569	Division	13	56	265	14.71	1217	0	1217
1218	1	9337.37	103.014	138	Division	13	56	267	14.3391	1218	0	1218
1219	1	9046.04	183.256	169	Division	13	56	267	14.3589	1219	0	1219
1220	1	9252.38	128.13	38	Division	13	56	267	14.3795	1220	0	1220
1221	1	9624.8	51.0513	42	Division	13	56	267	14.4009	1221	0	1221
1222	1	8990.97	229.731	407	Division	13	56	267	14.4232	1222	1	1222
1223	1	7594.57	570.386	614	Division	13	56	267	14.4463	1223	1	1223
1224	1	6535.55	859.884	774	Division	13	56	267	14.4703	1224	0	1224
1225	1	6387.21	932.759	726	Division	13	56	267	14.495	1225	1	1225
1226	1	6828.14	810.287	285	Division	13	56	265	14.5207	1226	1	1226
1227	1	6580.12	879.177	366	Division	13	56	265	14.5471	1227	1	1227
1228	1	6083.07	1014.63	379	Division	13	56	265	14.5744	1228	0	1228
1229	1	4787.85	1373.95	893	Division	13	56	265	14.6025	1229	0	1229
1230	2	9014.31	249.938	0	Division	13	56	267	14.17	1230	1	1230
1231	1	8294.1	390.367	545	Division	13	56	267	14.2579	1231	0	1231
1232	0	8967.31	204.943	83	Division	13	56	267	14.2779	1232	0	1232
1233	1	9492.53	61.8935	28	Division	13	56	267	14.2987	1233	0	1233
1234	1	9424.02	107.652	84	Division	13	56	267	14.3204	1234	0	1234
1235	1	8309.89	421.728	1060	Division	13	56	267	14.3429	1235	1	1235
1236	1	6641.85	830.826	607	Division	13	56	267	14.3662	1236	1	1236
1237	1	5763.93	1070.82	427	Division	13	56	267	14.3904	1237	1	1237
1238	1	5560.48	1162.39	689	Division	13	56	267	14.4155	1238	1	1238
1239	1	5332.14	1225.82	339	Division	13	56	265	14.4413	1239	1	1239
1240	1	5249.46	1248.78	393	Division	13	56	265	14.468	1240	1	1240
1241	1	4716.98	1393.61	386	Division	13	56	265	14.4955	1241	1	1241
1242	1	8714.72	263.547	87	Division	13	56	267	14.1576	1242	0	1242
1243	1	8587.07	322.829	201	Division	13	56	267	14.177	1243	0	1243
1244	1	9106.73	178.377	249	Division	13	56	267	14.1972	1244	0	1244
1245	1	9257.1	129.493	83	Division	13	56	267	14.2182	1245	0	1245
1246	1	9514.23	58.7797	29	Division	13	56	267	14.2401	1246	0	1246
1247	1	8557.57	323.288	151	Division	13	56	267	14.2628	1247	1	1247
1248	1	7955.68	474.333	192	Division	13	56	267	14.2864	1248	1	1248
1249	1	6239.21	944.354	548	Division	13	56	267	14.3108	1249	1	1249
1250	1	4376.85	1456.69	658	Division	13	56	265	14.3361	1250	1	1250
1251	1	3890.69	1596.58	285	Division	13	56	265	14.3622	1251	1	1251
1252	1	3867.07	1603.07	407	Division	13	56	265	14.3892	1252	1	1252
1253	1	3135.88	1776.34	776	Division	13	56	265	14.4169	1253	1	1253
1254	1	8422.09	358.715	99	Division	13	56	267	14.0767	1254	0	1254
1255	1	8359.86	356.028	508	Division	13	56	267	14.0962	1255	0	1255
1256	1	8816.53	231.633	305	Division	13	56	267	14.1167	1256	0	1256
1257	1	9352.33	86.9565	88	Division	13	56	267	14.1379	1257	0	1257
1258	1	9333.17	77.3722	88	Division	13	56	267	14.16	1258	0	1258
1259	1	8841.06	209.859	369	Division	13	56	267	14.183	1259	1	1259
1260	1	7612.47	559.865	241	Division	13	56	267	14.2068	1260	1	1260
1261	1	6191.27	947.052	785	Division	13	56	267	14.2315	1261	1	1261
1262	1	4446.25	1439.23	640	Division	13	56	265	14.257	1262	1	1262
1263	1	3621.04	1634.16	602	Division	13	56	265	14.2834	1263	1	1263
1264	1	2963.58	1812.41	584	Division	13	56	265	14.3106	1264	1	1264
1265	0	8394.54	366.324	37	Division	13	56	267	13.977	1265	0	1265
1266	1	8776.41	260.884	197	Division	13	56	267	13.996	1266	0	1266
1267	1	9214.15	123.323	84	Division	13	56	267	14.0158	1267	0	1267
1268	1	9017.31	176.942	84	Division	13	56	267	14.0364	1268	0	1268
1269	1	9214.54	124.53	88	Division	13	56	267	14.0579	1269	0	1269
1270	1	9250.49	99.63	62	Division	13	56	267	14.0802	1270	0	1270
1271	1	8860.74	204.559	189	Division	13	56	267	14.1034	1271	0	1271
1272	1	7214.85	668.192	657	Division	13	56	267	14.1275	1272	1	1272
1273	1	5494.44	1136.89	735	Division	13	56	267	14.1524	1273	1	1273
1274	1	4631.28	1388.49	683	Division	13	56	265	14.1782	1274	1	1274
1275	1	4896.58	1288.33	485	Division	13	56	265	14.2048	1275	1	1275
1276	1	8709.71	278.02	45	Division	13	56	267	13.8963	1276	0	1276
1277	1	8902.62	224.805	84	Division	13	56	267	13.9155	1277	0	1277
1278	1	9221.94	115.241	19	Division	13	56	267	13.9355	1278	0	1278
1279	1	9194.38	122.711	33	Division	13	56	267	13.9564	1279	0	1279
1280	1	9163.2	136.065	81	Division	13	56	267	13.9781	1280	0	1280
1281	0	9367.68	72.3443	58	Division	13	56	267	14.0007	1281	0	1281
1282	1	8426.77	326.613	289	Division	13	56	267	14.0241	1282	0	1282
1283	1	6816.31	783.716	342	Division	13	56	267	14.0484	1283	1	1283
1284	1	5292.74	1200.33	462	Division	13	56	267	14.0736	1284	1	1284
1285	1	6098.59	1012.28	289	Division	13	56	267	14.0996	1285	1	1285
1286	1	6244.6	925.649	746	Division	13	56	265	14.1264	1286	1	1286
1287	0	8871.13	233.494	16	Division	13	56	267	13.8159	1287	0	1287
1288	1	8804.2	251.956	90	Division	13	56	267	13.8353	1288	0	1288
1289	1	8914.87	198.471	81	Division	13	56	267	13.8555	1289	0	1289
1290	1	9257.37	105.638	26	Division	13	56	267	13.8766	1290	0	1290
1291	1	9304.93	97.4951	81	Division	13	56	267	13.8985	1291	0	1291
1292	1	9147.21	131.922	84	Division	13	56	267	13.9213	1292	0	1292
1293	1	8159.06	398.958	180	Division	13	56	267	13.945	1293	1	1293
1294	1	6745.44	803.093	142	Division	13	56	267	13.9695	1294	1	1294
1295	1	5922.64	1028.09	154	Division	13	56	267	13.9949	1295	1	1295
1296	1	7783.56	544.399	890	Division	13	56	267	14.0212	1296	1	1296
1297	0	8837.21	217.305	7	Division	13	56	267	13.7357	1297	0	1297
1298	1	9163.25	113.534	78	Division	13	56	267	13.7757	1298	0	1298
1299	1	8836.49	200.787	180	Division	13	56	267	13.797	1299	0	1299
1300	1	9294.74	101.923	82	Division	13	56	267	13.8192	1300	0	1300
1301	1	8966.05	184.599	99	Division	13	56	267	13.8422	1301	1	1301
1302	1	7540.91	570.871	85	Division	13	56	267	13.8661	1302	1	1302
1303	1	6288.76	912.112	154	Division	13	56	267	13.8909	1303	1	1303
1304	1	5875.39	1024.26	680	Division	13	56	267	13.9166	1304	1	1304
1305	1	8776.8	262.251	46	Division	13	56	267	13.6368	1305	0	1305
1306	0	8733.38	246.219	15	Division	13	56	267	13.6557	1306	0	1306
1307	1	8942.04	189.727	13	Division	13	56	267	13.6755	1307	0	1307
1308	1	8987.26	164.539	84	Division	13	56	267	13.6961	1308	0	1308
1309	1	8928.2	180.36	94	Division	13	56	267	13.7177	1309	0	1309
1310	1	9154.94	136.987	63	Division	13	56	267	13.7401	1310	0	1310
1311	1	8601.84	279.934	223	Division	13	56	267	13.7634	1311	1	1311
1312	1	7231.82	650.34	85	Division	13	56	267	13.7875	1312	1	1312
1313	1	5691.77	1005.54	489	Division	13	56	267	13.8125	1313	1	1313
1314	1	8894.9	229.606	54	Division	13	56	267	13.5568	1314	0	1314
1315	1	8764.88	237.692	8	Division	13	56	267	13.5759	1315	0	1315
1316	1	9162.5	130.038	22	Division	13	56	267	13.5959	1316	0	1316
1317	1	8810.1	212.002	166	Division	13	56	267	13.6168	1317	0	1317
1318	0	9191.97	109.693	83	Division	13	56	267	13.6386	1318	0	1318
1319	1	9080.14	157.321	67	Division	13	56	267	13.6612	1319	0	1319
1320	1	8070.37	423.626	182	Division	13	56	267	13.6847	1320	1	1320
1321	1	6302.72	901.535	189	Division	13	56	267	13.7091	1321	1	1321
1322	1	8313.85	445.079	388	Division	13	56	267	13.4586	1322	0	1322
1323	1	8902.78	227.43	3	Division	13	56	267	13.4771	1323	0	1323
1324	1	8849.59	238.814	2	Division	13	56	267	13.4964	1324	0	1324
1325	1	9255.08	127.006	69	Division	13	56	267	13.5166	1325	0	1325
1326	1	9103.76	150.9	81	Division	13	56	267	13.5377	1326	0	1326
1327	1	9182.5	129.495	79	Division	13	56	267	13.5597	1327	0	1327
1328	1	8627.95	284.487	83	Division	13	56	267	13.5826	1328	0	1328
1329	1	7598.41	548.193	119	Division	13	56	267	13.6063	1329	1	1329
1330	1	6000.05	979.523	189	Division	13	56	267	13.631	1330	1	1330
1331	1	8502.82	390.993	283	State	9	30	152	13.379	1331	0	1331
1332	1	8729.56	275.309	276	Division	13	56	267	13.3976	1332	0	1332
1333	1	8959.82	208.419	32	Division	13	56	267	13.4172	1333	0	1333
1334	1	8971.63	205.163	220	Division	13	56	267	13.4376	1334	0	1334
1335	1	9174.63	131.636	79	Division	13	56	267	13.4589	1335	0	1335
1336	0	8914.79	202.27	85	Division	13	56	267	13.4811	1336	0	1336
1337	1	8072.85	435.856	391	Division	13	56	267	13.5042	1337	1	1337
1338	1	6870.09	744.735	491	Division	13	56	267	13.5282	1338	1	1338
1339	1	5960.68	990.147	139	Division	13	56	267	13.553	1339	1	1339
1340	1	8536.25	247.918	40	State	9	30	152	13.2995	1340	0	1340
1341	1	8366.61	323.014	568	Division	13	56	267	13.3184	1341	0	1341
1342	1	8994.75	170.991	39	Division	13	56	267	13.3382	1342	0	1342
1343	1	8443.59	319.679	589	Division	13	56	267	13.3588	1343	0	1343
1344	1	9094.63	133.719	82	Division	13	56	267	13.3803	1344	0	1344
1345	1	8598.59	266.385	89	Division	13	56	267	13.4027	1345	0	1345
1346	1	6975.16	641.39	498	Division	13	56	267	13.426	1346	1	1346
1347	1	5555.36	1029.5	739	Division	13	56	267	13.4502	1347	1	1347
1348	1	4685.32	1256.57	423	Division	13	56	267	13.4753	1348	1	1348
1349	1	8553.8	204.148	3	State	9	30	152	13.2204	1349	0	1349
1350	1	8018	409.217	292	State	9	30	152	13.2394	1350	0	1350
1351	1	8864.26	172.556	56	Division	13	56	267	13.2594	1351	0	1351
1352	1	8509.94	265.551	420	Division	13	56	267	13.2802	1352	0	1352
1353	1	8828.22	191.653	43	Division	13	56	267	13.3019	1353	0	1353
1354	1	7934.55	428.094	441	Division	13	56	267	13.3246	1354	0	1354
1355	1	6408.89	817.581	465	State	9	30	152	13.3481	1355	0	1355
1356	1	4821.71	1215.59	457	State	9	30	152	13.3725	1356	0	1356
1357	1	8541.99	207.121	29	State	9	30	152	13.1415	1357	0	1357
1358	1	8179.41	366.416	245	State	9	30	152	13.1607	1358	0	1358
1359	1	8946.93	150.858	243	Division	13	56	267	13.1809	1359	0	1359
1360	1	8919.37	158.091	466	Division	13	56	267	13.2019	1360	0	1360
1361	1	8328.24	323.935	152	Division	13	56	267	13.2238	1361	0	1361
1362	1	7084.19	653.078	287	State	9	30	152	13.2467	1362	0	1362
1363	1	5822.3	971.588	136	State	9	30	152	13.2704	1363	0	1363
1364	1	4435.9	1316.04	263	State	9	30	152	13.2951	1364	0	1364
1365	1	4561.88	1283.24	778	State	9	30	152	13.3206	1365	0	1365
1366	1	8693.84	180.209	20	State	9	30	152	13.0628	1366	0	1366
1367	1	8119.41	364.954	165	State	9	30	152	13.0823	1367	0	1367
1368	1	8867.4	159.503	172	State	9	30	152	13.1026	1368	0	1368
1369	1	8139.09	348.658	121	State	9	30	152	13.1238	1369	0	1369
1370	1	7279.92	564.97	541	State	9	30	152	13.146	1370	0	1370
1371	1	6094.93	871.377	164	State	9	30	152	13.1691	1371	0	1371
1372	1	5537.53	1035.14	138	State	9	30	152	13.193	1372	0	1372
1373	1	3966.82	1351.15	426	State	9	30	152	13.2179	1373	0	1373
1374	1	8497	230.266	20	State	9	30	152	12.9844	1374	0	1374
1375	1	8780.81	191.755	15	State	9	30	152	13.0041	1375	0	1375
1376	1	8513.09	251.524	418	State	9	30	152	13.0246	1376	0	1376
1377	1	7276.92	572.576	666	State	9	30	152	13.046	1377	0	1377
1378	1	6779.94	694.251	297	State	9	30	152	13.0684	1378	0	1378
1379	1	6527.98	759.401	112	State	9	30	152	13.0917	1379	0	1379
1380	1	5990.27	916.929	187	State	9	30	152	13.1159	1380	0	1380
1381	1	4466.8	1225.71	431	State	9	30	152	13.1409	1381	0	1381
1382	0	8012.77	353.409	9	State	9	30	152	12.8873	1382	0	1382
1383	1	8897.28	150.081	39	State	9	30	152	12.9261	1383	0	1383
1384	1	8413.41	256.314	295	State	9	30	152	12.9469	1384	0	1384
1385	1	7704.77	437.241	150	State	9	30	152	12.9685	1385	0	1385
1386	1	7657.15	459.663	40	State	9	30	152	12.9911	1386	0	1386
1387	1	7405.2	524.461	43	State	9	30	152	13.0146	1387	0	1387
1388	1	6235.88	830.789	329	State	9	30	152	13.0389	1388	0	1388
1389	1	4642.75	1217.24	564	State	9	30	152	13.0642	1389	0	1389
1390	1	8559.37	214.212	22	State	9	30	152	12.8093	1390	0	1390
1391	1	8756.21	164.163	41	State	9	30	152	12.8284	1391	0	1391
1392	0	8867.22	138.458	18	State	9	30	152	12.8485	1392	0	1392
1393	1	8854.29	166.096	22	State	9	30	152	12.8694	1393	0	1393
1394	1	8602.33	231.714	63	State	9	30	152	12.8912	1394	0	1394
1395	1	8521.36	261.123	47	State	9	30	152	12.914	1395	0	1395
1396	1	7856.03	435.549	62	State	9	30	152	12.9377	1396	0	1396
1397	1	6831.05	686.196	74	State	9	30	152	12.9623	1397	0	1397
1398	1	5486.47	1002.64	415	State	9	30	152	12.9878	1398	0	1398
1399	1	5888.03	900.169	513	State	6	17	90	13.0142	1399	0	1399
1400	1	6889.37	723.232	517	State	6	17	90	13.0415	1400	0	1400
1401	1	8811.33	150.149	21	State	9	30	152	12.7315	1401	0	1401
1402	1	8831.01	145.144	24	State	9	30	152	12.7508	1402	0	1402
1403	1	8843.6	144.478	33	State	9	30	152	12.7711	1403	0	1403
1404	1	8507.84	256.321	111	State	9	30	152	12.7922	1404	0	1404
1405	1	8740.12	195.829	36	State	9	30	152	12.8143	1405	0	1405
1406	1	8548.92	253.898	26	State	9	30	152	12.8372	1406	0	1406
1407	1	7789.11	453.095	265	State	9	30	152	12.8611	1407	0	1407
1408	1	6429.49	790.351	228	State	9	30	152	12.8859	1408	0	1408
1409	1	5159.71	1086.03	491	State	9	30	152	12.9117	1409	0	1409
1410	1	6415.57	765.545	668	State	6	17	90	12.9383	1410	0	1410
1411	1	7483.84	564.268	250	State	6	17	90	12.9658	1411	0	1411
1412	1	8322.39	340.035	255	State	6	17	90	12.9942	1412	0	1412
1413	1	9096.7	185.561	216	State	6	17	90	13.0234	1413	0	1413
1414	0	8878.64	134.289	22	State	9	30	152	12.654	1414	0	1414
1415	0	8729.04	172.371	24	State	9	30	152	12.6735	1415	0	1415
1416	1	8818.28	152.758	19	State	9	30	152	12.694	1416	0	1416
1417	1	8507.85	266.713	34	State	9	30	152	12.7153	1417	0	1417
1418	1	7952.76	412.475	60	State	9	30	152	12.7376	1418	0	1418
1419	1	7831.12	458.062	42	State	9	30	152	12.7607	1419	0	1419
1420	1	7197.28	626.053	480	State	9	30	152	12.7848	1420	0	1420
1421	1	5475.86	956.999	907	State	9	30	152	12.8099	1421	0	1421
1422	1	6208.33	853.092	454	State	6	17	90	12.8358	1422	0	1422
1423	1	7326.4	562.242	459	State	6	17	90	12.8626	1423	0	1423
1424	1	8597.68	353.75	319	State	6	17	90	12.8903	1424	0	1424
1425	0	9215.77	177.994	127	State	6	17	90	12.9189	1425	0	1425
1426	1	8819.85	299.591	450	State	6	17	90	12.9484	1426	0	1426
1427	1	7913.04	537.163	356	State	6	17	90	12.9787	1427	0	1427
1428	1	4681.72	1428.15	648	State	6	17	90	13.0746	1428	0	1428
1429	0	8918.01	124.267	16	State	9	30	152	12.5965	1429	0	1429
1430	1	8684.43	186.927	46	State	9	30	152	12.6171	1430	0	1430
1431	1	8669.27	224.328	276	State	9	30	152	12.6387	1431	0	1431
1432	1	7909.45	423.846	110	State	9	30	152	12.6612	1432	0	1432
1433	1	7142.17	640.661	62	State	9	30	152	12.6845	1433	0	1433
1434	1	6031.97	934.905	598	State	9	30	152	12.7089	1434	0	1434
1435	1	5664.83	909.982	636	State	6	17	90	12.7341	1435	0	1435
1436	1	6964.21	656.461	627	State	6	17	90	12.7602	1436	0	1436
1437	1	8349.98	295.971	348	State	6	17	90	12.7873	1437	0	1437
1438	1	9168.52	191.428	74	State	6	17	90	12.8152	1438	0	1438
1439	1	8857.51	279.865	402	State	6	17	90	12.844	1439	0	1439
1440	1	8233.26	467.407	199	State	6	17	90	12.8737	1440	0	1440
1441	1	7834.31	559.406	242	State	6	17	90	12.9043	1441	0	1441
1442	1	7046.94	781.834	627	State	6	17	90	12.9357	1442	0	1442
1443	1	5890.34	1089.59	628	State	6	17	90	12.9679	1443	0	1443
1444	1	5476.97	1205.38	648	State	6	17	90	13.0008	1444	0	1444
1445	0	8540.23	222.959	16	State	9	30	152	12.4999	1445	0	1445
1446	0	8851.24	143.618	17	State	9	30	152	12.5198	1446	0	1446
1447	1	8559.77	225.373	94	State	9	30	152	12.5406	1447	0	1447
1448	1	8667.79	215.45	63	State	9	30	152	12.5624	1448	0	1448
1449	1	7734.75	458.6	117	State	9	30	152	12.5851	1449	0	1449
1450	0	6901.87	714.876	65	State	9	30	152	12.6087	1450	0	1450
1451	1	6338.9	864.989	613	State	6	17	90	12.6332	1451	0	1451
1452	1	6895.31	711.902	481	State	6	17	90	12.6586	1452	0	1452
1453	1	8170.03	397.14	535	State	6	17	90	12.685	1453	0	1453
1454	1	9118.81	140.543	63	State	6	17	90	12.7122	1454	0	1454
1455	1	9163.7	163.13	165	State	6	17	90	12.7404	1455	0	1455
1456	1	9018.04	203.639	311	State	6	17	90	12.7694	1456	0	1456
1457	1	8771.49	282.28	383	State	6	17	90	12.7994	1457	0	1457
1458	1	8775.94	252.843	403	State	6	17	90	12.8301	1458	0	1458
1459	1	7689.37	551.068	742	State	6	17	90	12.8618	1459	0	1459
1460	1	6773.34	833.253	844	State	6	17	90	12.8942	1460	0	1460
1461	1	6300.92	964.993	739	State	6	17	90	12.9275	1461	0	1461
1462	1	8939.43	144.659	40	State	9	30	152	12.4232	1462	0	1462
1463	0	9033.91	120.036	13	State	9	30	152	12.4434	1463	0	1463
1464	1	9032.1	148.178	36	State	9	30	152	12.4644	1464	0	1464
1465	1	8498.36	267.359	73	State	9	30	152	12.4864	1465	0	1465
1466	1	7651.93	489.298	247	State	9	30	152	12.5093	1466	0	1466
1467	1	7090.7	674.827	418	State	9	30	152	12.5331	1467	0	1467
1468	1	7681.23	516.417	566	State	6	17	90	12.5578	1468	0	1468
1469	1	8487.97	294.487	302	State	6	17	90	12.5835	1469	0	1469
1470	1	9348.84	137.407	71	State	6	17	90	12.61	1470	0	1470
1471	1	8856.74	277.049	55	State	6	17	90	12.6375	1471	0	1471
1472	1	8590.93	325.957	295	State	6	17	90	12.6659	1472	0	1472
1473	1	8661.8	306.202	502	State	6	17	90	12.6952	1473	0	1473
1474	1	8762.42	318.034	360	State	6	17	90	12.7253	1474	0	1474
1475	1	9082.05	197.733	588	State	6	17	90	12.7563	1475	0	1475
1476	1	8133.26	463.954	751	State	6	17	90	12.7882	1476	0	1476
1477	1	8058.55	576.206	637	State	6	17	90	12.8209	1477	0	1477
1478	1	7338.11	789.228	532	State	6	17	90	12.8544	1478	0	1478
1479	0	9049.66	115.932	20	State	9	30	152	12.3469	1479	0	1479
1480	1	9014.23	125.166	20	State	9	30	152	12.3673	1480	0	1480
1481	1	9134.46	120.855	29	State	9	30	152	12.3885	1481	0	1481
1482	1	8226.71	338.586	44	State	9	30	152	12.4107	1482	0	1482
1483	1	7352.73	567.75	248	State	9	30	152	12.4338	1483	0	1483
1484	1	7740.28	500.576	384	State	6	17	90	12.4578	1484	0	1484
1485	1	8259.94	361.175	326	State	6	17	90	12.4828	1485	0	1485
1486	1	9031.25	149.347	121	State	6	17	90	12.5086	1486	0	1486
1487	1	9029.96	227.895	258	State	6	17	90	12.5354	1487	0	1487
1488	1	8250.46	449.087	53	State	6	17	90	12.5631	1488	0	1488
1489	1	7646.09	589.356	360	State	6	17	90	12.5918	1489	0	1489
1490	1	7524.04	623.379	324	State	6	17	90	12.6213	1490	0	1490
1491	1	7730.97	613.512	378	State	6	17	90	12.6516	1491	0	1491
1492	1	8881.27	254.07	597	State	6	17	90	12.6829	1492	0	1492
1493	1	9007.25	218.721	437	State	6	17	90	12.715	1493	0	1493
1494	1	8566.41	426.043	499	State	6	17	90	12.7479	1494	0	1494
1495	0	9023.04	127.775	23	State	9	30	152	12.2709	1495	0	1495
1496	0	9042.72	122.623	15	State	9	30	152	12.2915	1496	0	1496
1497	1	9058.89	147.989	66	State	9	30	152	12.3129	1497	0	1497
1498	1	8267.43	357.612	50	State	9	30	152	12.3353	1498	0	1498
1499	1	7972.17	436.729	170	State	6	17	90	12.3586	1499	0	1499
1500	1	8508.05	301.435	178	State	6	17	90	12.3829	1500	0	1500
1501	1	8992.28	170.884	109	State	6	17	90	12.4081	1501	0	1501
1502	1	9246.95	163.925	80	State	6	17	90	12.4342	1502	0	1502
1503	0	8658.97	338.58	30	State	6	17	90	12.4612	1503	0	1503
1504	1	7836.17	572.895	84	State	6	17	90	12.4891	1504	0	1504
1505	1	7050.87	780.722	279	State	6	17	90	12.5179	1505	0	1505
1506	1	6743.8	867.469	431	State	6	17	90	12.5477	1506	0	1506
1507	1	7225.51	764.966	453	State	6	17	90	12.5783	1507	0	1507
1508	1	8436.65	467.653	508	State	6	17	90	12.6098	1508	0	1508
1509	1	9275.2	219.249	375	State	6	17	90	12.6421	1509	0	1509
1510	1	8907.41	366.355	409	State	6	17	90	12.6753	1510	0	1510
1511	1	9129.33	99.953	33	State	9	30	151	12.1953	1511	0	1511
1512	0	9160.83	91.7094	34	State	9	30	151	12.216	1512	0	1512
1513	1	8393.57	326.633	285	State	9	30	151	12.2377	1513	0	1513
1514	1	8255.62	360.777	171	State	6	17	90	12.2603	1514	0	1514
1515	1	8814.65	210.98	101	State	6	17	90	12.2838	1515	0	1515
1516	1	9224.56	108.262	42	State	6	17	90	12.3083	1516	0	1516
1517	1	9039.53	158.147	168	State	6	17	90	12.3337	1517	0	1517
1518	1	8648.54	333.425	209	State	6	17	90	12.36	1518	0	1518
1519	1	8025.14	519.081	162	State	6	17	90	12.3873	1519	0	1519
1520	1	7729.88	603.165	38	State	6	17	90	12.4154	1520	0	1520
1521	1	7125.67	759.591	119	State	6	17	90	12.4445	1521	0	1521
1522	1	6129.65	1040.96	446	State	6	17	90	12.4744	1522	0	1522
1523	1	7843.6	587.304	440	State	6	17	90	12.5053	1523	0	1523
1524	1	8735.85	379.02	349	State	6	17	90	12.537	1524	0	1524
1525	1	9227.95	233.243	321	State	6	17	90	12.5696	1525	0	1525
1526	1	8812.93	394.995	194	State	6	17	90	12.603	1526	0	1526
1527	1	8702.3	211.138	20	State	9	30	151	12.0999	1527	0	1527
1528	1	9179.59	91.0304	28	State	9	30	151	12.1199	1528	0	1528
1529	1	9179.59	91.0304	17	State	9	30	151	12.1409	1529	0	1529
1530	1	8413.57	326.909	594	State	9	30	151	12.1628	1530	0	1530
1531	1	8764.19	241.567	326	State	6	17	90	12.1856	1531	0	1531
1532	1	9291.73	98.3368	30	State	6	17	90	12.2094	1532	0	1532
1533	1	9207.31	146.151	26	State	6	17	90	12.234	1533	0	1533
1534	0	9262.43	130.881	23	State	6	17	90	12.2597	1534	0	1534
1535	1	8705.85	275.045	155	State	6	17	90	12.2862	1535	0	1535
1536	1	8756.24	317.565	62	State	6	17	90	12.3137	1536	0	1536
1537	1	8315.32	443.69	53	State	6	17	90	12.3421	1537	0	1537
1538	1	7662.77	679.767	40	State	6	17	90	12.3714	1538	0	1538
1539	1	7127.36	836.992	90	State	6	17	90	12.4016	1539	0	1539
1540	1	8159.96	526.041	325	State	6	17	90	12.4326	1540	0	1540
1541	1	9092.5	294.241	319	State	6	17	90	12.4646	1541	0	1541
1542	1	8860.23	363.961	259	State	6	17	90	12.4974	1542	0	1542
1543	1	8446.9	527.523	166	State	6	17	90	12.5311	1543	0	1543
1544	1	7857.44	450.614	19	Division	1	4	20	12.2551	1544	0	1544
1545	1	7897.71	487.518	27	Division	1	4	20	12.2002	1545	0	1545
1546	1	7683.37	579.742	13	Division	1	5	24	12.0347	1546	0	1546
1547	1	7760.18	562.437	14	Division	1	5	24	12.0145	1547	0	1547
1548	1	8042.84	535.925	14	Division	1	5	24	11.9952	1548	0	1548
1549	0	8109.77	516.622	16	Division	1	5	27	11.9768	1549	0	1549
1550	0	8695.43	214.505	3	State	9	30	151	12.0247	1550	0	1550
1551	1	9074.92	120.168	11	State	9	30	151	12.0449	1551	0	1551
1552	0	9252.08	73.5513	15	State	9	30	151	12.0661	1552	0	1552
1553	1	9377.97	92.1983	346	State	9	30	151	12.0882	1553	0	1553
1554	0	9456.66	92.8048	20	State	6	17	90	12.1113	1554	0	1554
1555	1	9299.19	136.998	88	State	6	17	90	12.1352	1555	0	1555
1556	0	9329.51	114.748	17	State	6	17	90	12.1602	1556	0	1556
1557	1	8971.26	214.196	38	State	6	17	90	12.186	1557	0	1557
1558	0	9395.01	126.443	44	State	6	17	90	12.2128	1558	0	1558
1559	1	9495.48	130.767	22	State	6	17	90	12.2405	1559	0	1559
1560	1	8664.8	372.801	55	State	6	17	90	12.2691	1560	0	1560
1561	1	7720.71	623.974	63	State	6	17	90	12.2986	1561	0	1561
1562	1	6523.9	968.235	305	State	6	17	90	12.329	1562	0	1562
1563	1	7933.74	618.8	322	State	6	17	90	12.3604	1563	0	1563
1564	1	9306.22	273.106	296	State	6	17	90	12.3926	1564	0	1564
1565	1	8692.07	462.459	181	State	6	17	90	12.4256	1565	0	1565
1566	1	8330.53	528.666	153	State	6	17	90	12.4595	1566	0	1566
1567	0	7588.58	529.28	16	Division	1	4	20	12.2357	1567	0	1567
1568	1	7235.42	615.422	22	Division	1	4	20	12.1771	1568	0	1568
1569	2	6598.54	842.664	27	Division	1	4	20	12.1491	1569	0	1569
1570	1	6661.53	825.445	20	Division	1	4	20	12.1219	1570	0	1570
1571	1	7609.38	559.431	13	Division	1	4	20	12.0955	1571	0	1571
1572	0	8111.54	441.602	7	Division	1	5	24	12.0454	1572	0	1572
1573	1	7233.31	676.513	14	Division	1	5	24	12.0216	1573	0	1573
1574	1	8004.93	464.698	0	Division	1	5	24	11.9987	1574	0	1574
1575	1	8260.16	422.653	10	Division	1	5	24	11.9353	1575	0	1575
1576	1	8534.95	393.996	12	Division	1	5	24	11.9159	1576	0	1576
1577	1	8566.44	384.912	15	Division	1	5	24	11.8974	1577	0	1577
1578	1	8671.84	383.924	14	Division	1	5	27	11.8799	1578	0	1578
1579	0	8789.91	189.755	2	State	9	30	151	11.9498	1579	0	1579
1580	1	9271.76	68.3716	62	State	9	30	151	11.9703	1580	0	1580
1581	1	8976.5	146.067	67	State	9	30	151	11.9917	1581	0	1581
1582	1	9358.29	97.6217	209	State	6	17	90	12.014	1582	0	1582
1583	0	9425.17	101.643	14	State	6	17	90	12.0373	1583	0	1583
1584	0	8921.25	243.06	25	State	6	17	90	12.0615	1584	0	1584
1585	0	8467.34	354.08	15	State	6	17	90	12.0866	1585	0	1585
1586	1	8321.67	394.515	46	State	6	17	90	12.1127	1586	0	1586
1587	1	9052.5	223.792	19	State	6	17	90	12.1397	1587	0	1587
1588	0	9487.6	133.061	35	State	6	17	90	12.1676	1588	0	1588
1589	1	8578.19	398.037	32	State	6	17	90	12.1965	1589	0	1589
1590	1	7622.29	652.285	105	State	6	17	90	12.2262	1590	0	1590
1591	1	7201.04	773.456	486	State	6	17	90	12.2569	1591	0	1591
1592	1	8264.43	520.726	234	State	6	17	90	12.2885	1592	0	1592
1593	1	9223.55	298.596	178	State	6	17	90	12.3209	1593	0	1593
1594	1	8696.01	461.245	76	State	6	17	90	12.3542	1594	0	1594
1595	1	8928.94	348.493	75	State	6	17	90	12.3883	1595	0	1595
1596	1	9192.71	269.075	141	State	6	17	90	12.4233	1596	0	1596
1597	0	7742.51	489.997	0	Division	1	1	4	12.3897	1597	0	1597
1598	1	7105.43	654.952	16	Division	1	4	20	12.2205	1598	0	1598
1599	0	7231.41	621.472	12	Division	1	4	20	12.189	1599	0	1599
1600	0	7646.27	535.528	15	Division	1	4	20	12.1583	1600	0	1600
1601	0	7563.59	557.842	16	Division	1	4	20	12.1284	1601	0	1601
1602	0	7195.07	651.118	30	Division	1	4	20	12.0994	1602	0	1602
1603	1	6602.94	837.878	12	Division	1	4	20	12.0712	1603	0	1603
1604	2	6315.55	916.295	13	Division	1	4	20	12.0439	1604	0	1604
1605	0	7316.66	635.112	10	Division	1	4	20	12.0174	1605	0	1605
1606	0	8024.11	491.859	9	Division	1	5	24	11.967	1606	0	1606
1607	0	7411.5	657.199	15	Division	1	5	24	11.9432	1607	0	1607
1608	0	7956.05	531.359	13	Division	1	5	24	11.8768	1608	0	1608
1609	1	7268.1	728.695	16	Division	1	5	24	11.8564	1609	0	1609
1610	0	7521.07	659.068	15	Division	1	5	24	11.837	1610	0	1610
1611	0	7643.11	624.381	15	Division	1	5	24	11.8184	1611	0	1611
1612	1	8303.29	461.054	13	Division	1	5	27	11.8008	1612	0	1612
1613	0	8511.94	400.867	12	Division	1	5	27	11.7841	1613	0	1613
1614	0	8836.54	177.351	11	State	9	30	151	11.8753	1614	0	1614
1615	1	9267.82	69.4076	108	State	9	30	151	11.896	1615	0	1615
1616	1	9295.38	62.156	129	State	9	30	151	11.9176	1616	0	1616
1617	1	8794.29	230.339	114	State	6	17	90	11.9402	1617	0	1617
1618	0	9514.28	96.5312	31	State	6	17	90	11.9637	1618	0	1618
1619	1	9344.99	144.797	23	State	6	17	90	11.9881	1619	0	1619
1620	1	8496.57	394.898	15	State	6	17	90	12.0135	1620	0	1620
1621	0	8244.61	467.108	32	State	6	17	90	12.0398	1621	0	1621
1622	1	9194.44	228.703	22	State	6	17	90	12.067	1622	0	1622
1623	1	9532.22	116.714	19	State	6	17	90	12.0952	1623	0	1623
1624	1	8733.04	348.997	35	State	6	17	90	12.1243	1624	0	1624
1625	1	8010.22	579.856	145	State	6	17	90	12.1542	1625	0	1625
1626	1	7774.01	649.3	262	State	6	17	90	12.1851	1626	0	1626
1627	1	8875.17	397.425	92	State	6	17	90	12.2169	1627	0	1627
1628	1	9213.11	281.842	98	State	6	17	90	12.2496	1628	0	1628
1629	1	8571.4	477.332	49	State	6	17	90	12.2831	1629	0	1629
1630	1	9139.76	291.593	102	State	6	17	90	12.3175	1630	0	1630
1631	1	8454.75	498.684	913	State	6	17	90	12.3527	1631	0	1631
1632	0	7085.05	665.221	7	Division	1	1	4	12.3142	1632	0	1632
1633	0	7100.41	659.242	14	Division	1	4	20	12.1764	1633	0	1633
1634	1	6345.61	856.879	13	Division	1	4	20	12.1439	1634	0	1634
1635	1	6329.87	861.064	14	Division	1	4	20	12.1122	1635	0	1635
1636	0	7662.01	531.278	0	Division	1	4	20	12.0513	1636	0	1636
1637	0	7116.33	672.293	7	Division	1	4	20	12.0221	1637	0	1637
1638	1	6878.52	762.684	11	Division	1	4	20	11.9938	1638	0	1638
1639	1	6386.41	896.96	14	Division	1	4	20	11.9663	1639	0	1639
1640	1	6852.11	761.279	13	Division	1	4	20	11.9397	1640	0	1640
1641	0	8520.15	352.903	11	Division	1	5	24	11.889	1641	0	1641
1642	1	7734.32	567.081	19	Division	1	5	24	11.865	1642	0	1642
1643	0	7998.09	493.449	16	Division	1	5	24	11.8419	1643	0	1643
1644	1	7767.08	584.941	11	Division	1	5	24	11.8197	1644	1	1644
1645	0	8633.18	339.355	11	Division	1	5	24	11.7983	1645	0	1645
1646	0	7642.1	622.52	13	Division	1	5	24	11.7779	1646	0	1646
1647	0	7048.64	793.344	15	Division	1	5	24	11.7584	1647	0	1647
1648	0	6773.06	871.671	13	Division	1	5	24	11.7398	1648	0	1648
1649	0	7468.68	701.801	12	Division	1	5	24	11.7221	1649	0	1649
1650	0	8397.77	433.799	9	Division	1	5	27	11.7053	1650	0	1650
1651	0	8751.2	360.848	8	Division	1	5	27	11.6895	1651	0	1651
1652	0	9249.91	69.0843	26	State	9	30	151	11.8011	1652	0	1652
1653	0	9307.19	59.0482	20	State	9	30	151	11.822	1653	0	1653
1654	1	8921.38	160.57	263	State	9	30	151	11.8439	1654	0	1654
1655	1	8428.16	329.512	104	State	6	17	90	11.8667	1655	0	1655
1656	0	9407.98	126.837	23	State	6	17	90	11.8904	1656	0	1656
1657	1	9183.58	190.817	21	State	6	17	90	11.9151	1657	0	1657
1658	1	8319.41	445.67	207	State	6	17	90	11.9407	1658	0	1658
1659	0	8032.02	528.035	14	State	6	17	90	11.9672	1659	0	1659
1660	0	8942.48	302.628	23	State	6	17	90	11.9947	1660	0	1660
1661	0	9583.4	101.838	18	State	6	17	90	12.0231	1661	0	1661
1662	1	8839.33	318.102	23	State	6	17	90	12.0524	1662	0	1662
1663	1	8053.52	567.125	97	State	6	17	90	12.0826	1663	0	1663
1664	1	7880.3	618.05	218	State	6	17	90	12.1138	1664	0	1664
1665	1	9005.08	357.562	40	State	6	17	90	12.1458	1665	0	1665
1666	1	9189.48	289.038	29	State	6	17	90	12.1787	1666	0	1666
1667	1	9028.07	338.21	55	State	6	17	90	12.2124	1667	0	1667
1668	1	9163.38	284.452	133	State	6	17	90	12.2471	1668	0	1668
1669	1	8159.48	587.947	847	State	6	17	90	12.2825	1669	0	1669
1670	0	6997.3	710.961	6	Division	1	1	4	12.239	1670	0	1670
1671	0	7099.66	683.33	8	Division	1	1	4	12.2032	1671	0	1671
1672	1	7290.9	661.791	9	Division	1	4	20	12.1338	1672	0	1672
1673	0	7056.77	725.256	10	Division	1	4	20	12.1003	1673	0	1673
1674	2	7390.83	601.337	0	Division	1	4	20	12.0676	1674	0	1674
1675	0	6768.81	768.905	11	Division	1	4	20	12.0358	1675	0	1675
1676	0	6898.57	730.293	15	Division	1	4	20	12.0047	1676	0	1676
1677	0	6963.71	706.673	18	Division	1	4	20	11.9452	1677	0	1677
1678	1	7223.8	662.769	19	Division	1	4	20	11.9167	1678	0	1678
1679	1	6601.78	831.941	10	Division	1	4	20	11.889	1679	0	1679
1680	2	7140.99	709.928	10	Division	1	4	20	11.8623	1680	0	1680
1681	1	8120.36	457.865	20	Division	1	5	24	11.7872	1681	0	1681
1682	0	8021.94	485.315	19	Division	1	5	24	11.764	1682	0	1682
1683	1	8106.93	459.433	11	Division	1	5	24	11.7202	1683	1	1683
1684	0	8080.97	524.417	11	Division	1	5	24	11.6997	1684	0	1684
1685	0	7354.4	696.929	11	Division	1	5	24	11.6801	1685	0	1685
1686	0	7255.98	724.761	12	Division	1	5	24	11.6615	1686	0	1686
1687	0	7989.03	547.048	6	Division	1	5	24	11.6437	1687	0	1687
1688	0	8839.39	302.406	4	Division	1	5	27	11.6269	1688	0	1688
1689	1	9117.58	274.374	4	Division	1	5	27	11.611	1689	0	1689
1690	1	8809.96	229.952	15	State	9	30	151	11.6878	1690	0	1690
1691	0	9465.57	51.3142	16	State	9	30	151	11.7071	1691	0	1691
1692	1	9402.58	68.4189	18	State	9	30	151	11.7273	1692	0	1692
1693	1	8960.69	163.423	76	State	9	30	151	11.7485	1693	0	1693
1694	1	8448.9	299.608	286	State	9	30	151	11.7705	1694	0	1694
1695	1	8749	260.447	98	State	6	17	90	11.7936	1695	0	1695
1696	0	9420.48	119.782	11	State	6	17	90	11.8175	1696	0	1696
1697	1	8798.46	296.657	19	State	6	17	90	11.8424	1697	0	1697
1698	1	8185.54	540.738	18	State	6	17	90	11.8683	1698	0	1698
1699	0	8468.99	456.831	21	State	6	17	90	11.8951	1699	0	1699
1700	0	9394.96	218.35	14	State	6	17	90	11.9228	1700	0	1700
1701	1	9852.43	92.7069	30	State	6	17	90	11.9514	1701	0	1701
1702	1	8923.33	376.848	103	State	6	17	90	11.981	1702	0	1702
1703	1	8085.49	656.482	267	State	6	17	90	12.0114	1703	0	1703
1704	1	8294.15	591.93	67	State	6	17	90	12.0428	1704	0	1704
1705	1	9117.77	312.041	27	State	6	17	90	12.075	1705	0	1705
1706	1	9102.44	342.341	31	State	6	17	90	12.1082	1706	0	1706
1707	1	9385.89	254.624	77	State	6	17	90	12.1422	1707	0	1707
1708	1	8950.2	372.957	239	State	6	17	90	12.177	1708	0	1708
1709	1	7706.15	754.363	647	State	6	17	90	12.2127	1709	0	1709
1710	0	7817.09	483.839	12	Division	1	1	4	12.2768	1710	0	1710
1711	1	7832.84	479.604	0	Division	1	1	4	12.2385	1711	0	1711
1712	0	7650.53	553.814	0	Division	1	1	4	12.1642	1712	0	1712
1713	0	7351.33	635.542	10	Division	1	1	4	12.1281	1713	0	1713
1714	0	7019.4	725.649	4	Division	1	1	4	12.0929	1714	0	1714
1715	0	7239.86	665.447	16	Division	1	1	4	12.0584	1715	0	1715
1716	0	6966.98	739.395	15	Division	1	4	20	12.0247	1716	0	1716
1717	0	7246.89	664.886	17	Division	1	4	20	11.9918	1717	0	1717
1718	0	7912.22	483.064	0	Division	1	4	20	11.9597	1718	0	1718
1719	1	7176.53	648.048	13	Division	1	4	20	11.9285	1719	0	1719
1720	1	7137.17	658.586	23	Division	1	4	20	11.8981	1720	0	1720
1721	0	7951.14	487.771	27	Division	1	4	20	11.84	1721	0	1721
1722	1	7325.18	660.5	31	Division	1	4	20	11.8122	1722	0	1722
1723	1	7333.31	684.542	16	Division	1	4	20	11.7853	1723	0	1723
1724	1	8992.65	216.633	0	Division	1	5	24	11.7341	1724	0	1724
1725	1	8742.62	283.026	15	Division	1	5	24	11.7098	1725	0	1725
1726	2	8527.97	366.66	23	Division	1	5	24	11.6425	1726	1	1726
1727	0	8403.41	429.762	16	Division	1	5	24	11.6219	1727	0	1727
1728	0	7531.94	648.621	16	Division	1	5	24	11.6023	1728	0	1728
1729	0	7339.04	703.23	13	Division	1	5	24	11.5835	1729	0	1729
1730	0	8357.04	466.931	21	Division	1	5	24	11.5657	1730	0	1730
1731	0	9211.33	217.364	12	Division	1	5	24	11.5489	1731	0	1731
1732	0	9844.73	53.776	13	Division	1	5	27	11.5329	1732	0	1732
1733	0	9181.26	251.452	10	Division	1	5	27	11.5179	1733	0	1733
1734	1	9058.06	158.891	79	State	9	30	151	11.6139	1734	0	1734
1735	0	9310.64	90.6567	14	State	9	30	151	11.6334	1735	0	1735
1736	1	9373.62	73.5919	14	State	9	30	151	11.6539	1736	0	1736
1737	1	9409.23	75.4039	27	State	9	30	151	11.6753	1737	0	1737
1738	1	8791.14	244.524	299	State	9	30	151	11.6976	1738	0	1738
1739	1	8806.89	240.215	67	State	6	17	90	11.7209	1739	0	1739
1740	0	9367.63	157.057	18	State	6	17	90	11.745	1740	0	1740
1741	1	8721.99	343.705	19	State	6	17	90	11.7702	1741	0	1741
1742	0	8245.57	583.853	11	State	6	17	90	11.7963	1742	0	1742
1743	1	8753.43	428.56	12	State	6	17	90	11.8233	1743	0	1743
1744	0	9706.96	172.425	13	State	6	17	90	11.8512	1744	0	1744
1745	1	9719	167.363	29	State	6	17	90	11.8801	1745	0	1745
1746	1	9282.01	303.96	150	State	6	17	90	11.9099	1746	0	1746
1747	1	8282.74	611.351	75	State	6	17	90	11.9406	1747	0	1747
1748	1	8282.74	611.351	138	State	6	17	90	11.9722	1748	0	1748
1749	0	9139.49	333.003	69	State	6	17	90	12.0047	1749	0	1749
1750	1	9319.5	268.103	53	State	6	17	90	12.0381	1750	0	1750
1751	1	8780.15	434.303	287	State	6	17	90	12.0723	1751	1	1751
1752	1	7353.87	630.849	697	State	6	17	90	12.1074	1752	0	1752
1753	1	6566.5	845.423	970	State	6	17	90	12.1433	1753	0	1753
1754	0	7791.54	494.608	38	Division	1	1	4	12.2422	1754	0	1754
1755	1	7356.48	607.71	31	Division	1	1	4	12.203	1755	0	1755
1756	0	7836.77	478.546	12	Division	1	1	4	12.1645	1756	0	1756
1757	0	7846.96	473.64	21	Division	1	1	4	12.1268	1757	0	1757
1758	0	7212.31	672.972	13	Division	1	1	4	12.018	1758	0	1758
1759	0	6669.02	821.327	16	Division	1	1	4	11.9833	1759	0	1759
1760	2	7407.91	619.029	0	Division	1	4	20	11.9494	1760	0	1760
1761	0	7317.75	645.52	10	Division	1	4	20	11.9164	1761	0	1761
1762	2	8057.88	443.257	0	Division	1	4	20	11.8841	1762	0	1762
1763	0	7538.72	551.105	15	Division	1	4	20	11.8527	1763	0	1763
1764	0	7152.91	654.371	16	Division	1	4	20	11.8222	1764	0	1764
1765	0	8081.05	451.921	36	Division	1	4	20	11.7636	1765	0	1765
1766	0	7462.97	622.478	31	Division	1	4	20	11.7357	1766	0	1766
1767	0	7510.47	634.938	15	Division	1	4	20	11.7086	1767	0	1767
1768	0	8701.32	298.008	15	Division	1	5	24	11.6572	1768	0	1768
1769	0	8907.96	236.952	21	Division	1	5	24	11.6328	1769	0	1769
1770	0	8793.79	268.765	16	Division	1	5	24	11.6094	1770	0	1770
1771	0	9165.74	186.116	16	Division	1	5	24	11.5868	1771	0	1771
1772	1	9122.43	198.375	15	Division	1	5	24	11.5652	1772	1	1772
1773	0	8462.46	412.753	20	Division	1	5	24	11.5445	1773	0	1773
1774	0	7921.69	538.289	13	Division	1	5	24	11.5248	1774	0	1774
1775	0	7437.46	675.368	11	Division	1	5	24	11.506	1775	0	1775
1776	0	8168.07	522.135	6	Division	1	5	24	11.4881	1776	0	1776
1777	0	9018.43	273.718	15	Division	1	5	24	11.4712	1777	0	1777
1778	0	9825.05	59.6213	21	Division	1	5	27	11.4552	1778	0	1778
1779	0	9484.39	161.397	20	Division	1	5	27	11.4402	1779	0	1779
1780	1	9151.31	133.256	34	State	9	30	151	11.5216	1780	0	1780
1781	0	9365.13	75.7132	13	State	9	30	151	11.5404	1781	0	1781
1782	0	8940.57	190.912	13	State	9	30	151	11.5602	1782	0	1782
1783	0	9271.27	101.322	16	State	9	30	150	11.5809	1783	0	1783
1784	1	9519.46	45.2423	22	State	9	30	150	11.6025	1784	0	1784
1785	0	9523.4	44.1651	79	State	9	30	150	11.625	1785	0	1785
1786	0	9554.89	35.5475	24	State	6	17	90	11.6485	1786	0	1786
1787	0	9403.06	146.814	11	State	6	17	90	11.673	1787	0	1787
1788	0	8725.93	342.567	11	State	6	17	90	11.6983	1788	0	1788
1789	0	8934.52	373.184	18	State	6	17	90	11.7247	1789	0	1789
1790	1	9044.75	339.477	8	State	6	17	90	11.7519	1790	0	1790
1791	0	9888.05	115.771	11	State	6	17	90	11.7801	1791	0	1791
1792	1	9833.17	131.675	42	State	6	17	90	11.8092	1792	0	1792
1793	1	9372.56	275.656	239	State	6	17	90	11.8393	1793	0	1793
1794	1	8361.47	586.799	95	State	6	17	90	11.8702	1794	0	1794
1795	1	8058.34	681.325	54	State	6	17	90	11.9021	1795	0	1795
1796	0	8765.49	448.884	38	State	6	17	90	11.9348	1796	0	1796
1797	1	9445.48	229.283	186	State	6	17	90	11.9684	1797	0	1797
1798	1	8642.36	476.763	232	State	6	17	90	12.0029	1798	1	1798
1799	1	6050.78	985.969	1589	State	6	17	90	12.0382	1799	1	1799
1800	1	7314.51	641.577	1238	State	6	17	90	12.0743	1800	0	1800
1801	1	8790.37	386.848	859	State	6	19	95	12.1112	1801	0	1801
1802	1	7809.24	510.958	58	Division	1	1	4	12.1692	1802	0	1802
1803	1	7153.41	692.638	84	Division	1	1	4	12.1297	1803	0	1803
1804	1	7846.3	503.052	42	Division	1	1	4	12.091	1804	0	1804
1805	1	7763.23	524.028	115	Division	1	1	4	12.053	1805	0	1805
1806	0	7891.63	507.169	20	Division	1	1	4	12.0158	1806	0	1806
1807	0	7979.47	483.373	19	Division	1	1	4	11.9436	1807	0	1807
1808	0	7133.05	717.439	13	Division	1	1	4	11.9087	1808	0	1808
1809	0	6912.97	780.328	20	Division	1	1	4	11.8746	1809	0	1809
1810	0	7739.09	551.377	0	Division	1	4	20	11.8413	1810	0	1810
1811	0	8424.11	361.773	17	Division	1	4	20	11.8089	1811	0	1811
1812	0	8289.29	369.602	17	Division	1	4	20	11.7773	1812	0	1812
1813	0	7950.73	461.468	16	Division	1	4	20	11.7466	1813	0	1813
1814	0	7472.31	618.84	20	Division	1	4	20	11.7167	1814	0	1814
1815	0	8140.36	458.566	20	Division	1	4	20	11.6878	1815	0	1815
1816	0	7971.08	505.966	41	Division	1	4	20	11.6597	1816	0	1816
1817	0	8041.12	513.018	9	Division	1	4	20	11.6325	1817	0	1817
1818	0	7745.85	597.027	19	Division	1	4	20	11.6062	1818	0	1818
1819	0	8773.1	272.821	0	Division	1	5	24	11.5563	1819	0	1819
1820	0	9174.66	161.063	0	Division	1	5	24	11.5327	1820	0	1820
1821	0	8975.95	262.687	14	Division	1	5	24	11.51	1821	0	1821
1822	2	9578.28	89.4495	0	Division	1	5	24	11.4883	1822	0	1822
1823	0	8923.53	277.325	22	Division	1	5	24	11.4675	1823	0	1823
1824	0	8708.47	338.251	18	Division	1	5	24	11.4477	1824	0	1824
1825	0	7944.72	557.718	19	Division	1	5	24	11.4288	1825	0	1825
1826	0	7952.57	614.567	12	Division	1	5	24	11.4109	1826	0	1826
1827	0	8802.93	362.197	14	Division	1	5	24	11.3939	1827	0	1827
1828	0	9524.45	145.819	16	Division	1	5	24	11.3779	1828	0	1828
1829	0	9822.65	55.9304	10	Division	1	5	27	11.3628	1829	0	1829
1830	0	9078.58	276.157	10	Division	1	5	27	11.3486	1830	0	1830
1831	0	8891.94	201.106	16	State	9	30	150	11.4674	1831	0	1831
1832	0	8778.54	234.604	16	State	9	30	150	11.4873	1832	0	1832
1833	0	9424.19	59.7174	17	State	9	30	150	11.5083	1833	0	1833
1834	1	9372.49	88.5622	75	State	9	30	150	11.5301	1834	0	1834
1835	1	8844.95	233.286	393	State	9	30	150	11.5529	1835	0	1835
1836	1	9342.28	135.945	21	State	6	17	90	11.5766	1836	0	1836
1837	1	9739.35	70.5505	19	State	6	17	90	11.6013	1837	0	1837
1838	1	9026.77	279.889	15	State	6	17	90	11.6269	1838	0	1838
1839	0	9658.47	176.081	20	State	6	17	90	11.6535	1839	0	1839
1840	1	9922.24	94.1547	20	State	6	17	90	11.681	1840	0	1840
1841	0	10112.2	71.4061	23	State	6	17	90	11.7094	1841	0	1841
1842	1	9554.48	268.579	41	State	6	17	90	11.7388	1842	0	1842
1843	1	8818.28	505.485	135	State	6	17	90	11.7691	1843	0	1843
1844	1	8281.94	670.328	47	State	6	17	90	11.8002	1844	0	1844
1845	1	8892.15	474.658	25	State	6	17	90	11.8323	1845	0	1845
1846	0	9441.47	234.746	25	State	6	17	90	11.8653	1846	0	1846
1847	1	9424.24	229.611	332	State	6	17	90	11.8991	1847	0	1847
1848	1	7621.16	783.094	1156	State	6	17	90	11.9338	1848	1	1848
1849	1	5995.83	1021.76	813	State	6	17	90	11.9694	1849	1	1849
1850	1	7783.16	529.842	1255	State	6	19	95	12.0057	1850	0	1850
1851	1	8985.28	320.198	867	State	6	19	95	12.0429	1851	0	1851
1852	1	8049.53	586.86	1131	State	6	19	95	12.0809	1852	0	1852
1853	1	7844.67	501.277	0	Division	1	1	4	12.0965	1853	0	1853
1854	1	7519.54	592.459	73	Division	1	1	4	12.0568	1854	0	1854
1855	1	7909.29	485.816	93	Division	1	1	4	12.0179	1855	0	1855
1856	1	7542.77	584.286	105	Division	1	1	4	11.9796	1856	0	1856
1857	0	8053.04	462.547	23	Division	1	1	4	11.9422	1857	0	1857
1858	0	7698.72	560.498	20	Division	1	1	4	11.9055	1858	0	1858
1859	0	7688.14	563.936	15	Division	1	1	4	11.8345	1859	0	1859
1860	0	7184.62	705.129	15	Division	1	1	4	11.8002	1860	0	1860
1861	0	8770.55	265.881	14	Division	1	4	20	11.7341	1861	0	1861
1862	0	8986.12	180.528	23	Division	1	4	20	11.7024	1862	0	1862
1863	0	8706.6	256.371	11	Division	1	4	20	11.6715	1863	0	1863
1864	0	7793.92	555.571	24	Division	1	4	20	11.6123	1864	0	1864
1865	0	8234.85	432.111	31	Division	1	4	20	11.584	1865	0	1865
1866	0	8434.8	401.005	0	Division	1	4	20	11.5567	1866	0	1866
1867	0	8041.12	513.018	12	Division	1	4	20	11.5302	1867	0	1867
1868	0	8546.34	365.356	16	Division	1	4	20	11.5047	1868	0	1868
1869	0	8765.23	275.012	20	Division	1	4	21	11.4801	1869	0	1869
1870	0	8859.72	248.716	17	Division	1	4	21	11.4564	1870	0	1870
1871	2	9389.31	143.799	3	Division	1	5	24	11.4337	1871	0	1871
1872	0	9617.65	78.1268	15	Division	1	5	24	11.4118	1872	0	1872
1873	0	9695.15	55.4651	0	Division	1	5	24	11.391	1873	0	1873
1874	0	9110.03	222.861	19	Division	1	5	24	11.3711	1874	0	1874
1875	0	8247.86	470.61	12	Division	1	5	24	11.3521	1875	0	1875
1876	0	7708.49	687.007	15	Division	1	5	24	11.3341	1876	0	1876
1877	0	8428.93	473.193	8	Division	1	5	24	11.317	1877	0	1877
1878	0	9103.21	270.639	10	Division	1	5	24	11.3009	1878	0	1878
1879	0	9799.03	62.9217	15	Division	1	5	27	11.2858	1879	0	1879
1880	0	9625.81	114.191	16	Division	1	5	27	11.2716	1880	0	1880
1881	0	9109.18	295.359	13	Division	1	5	25	11.2584	1881	0	1881
1882	0	8825.01	219.195	0	State	9	30	150	11.3947	1882	0	1882
1883	0	8884.84	205.812	17	State	9	30	150	11.4149	1883	0	1883
1884	0	9550.17	25.5932	15	State	9	30	150	11.436	1884	0	1884
1885	1	9466.97	62.6416	28	State	9	30	150	11.4581	1885	0	1885
1886	1	8640.23	289.447	57	State	9	30	150	11.4811	1886	0	1886
1887	1	9220.24	170.488	19	State	9	30	148	11.5051	1887	0	1887
1888	1	9766.9	62.4545	22	State	9	30	148	11.53	1888	0	1888
1889	0	9814.15	48.5757	17	State	9	30	148	11.5559	1889	0	1889
1890	1	10020.7	63.585	31	State	9	30	148	11.5827	1890	0	1890
1891	1	10012.8	66.0305	30	State	9	30	148	11.6105	1891	0	1891
1892	1	10013.8	102.724	15	State	9	30	148	11.6391	1892	0	1892
1893	1	9621.4	247.042	58	State	6	17	90	11.6687	1893	0	1893
1894	1	8621.44	568.829	110	State	6	17	90	11.6993	1894	0	1894
1895	1	8266.19	675.378	48	State	6	17	90	11.7307	1895	0	1895
1896	1	9120.49	401.439	84	State	6	17	90	11.763	1896	0	1896
1897	1	9461.15	228.664	49	State	6	17	90	11.7962	1897	0	1897
1898	1	8562.07	494.268	309	State	6	17	90	11.8303	1898	0	1898
1899	1	7613.29	785.511	649	State	6	17	90	11.8653	1899	1	1899
1900	1	6436.76	900.406	1181	State	6	17	90	11.901	1900	1	1900
1901	1	8161.1	425.824	777	State	6	19	95	11.9376	1901	0	1901
1902	1	9024.64	308.426	819	State	6	19	95	11.975	1902	0	1902
1903	1	8100.71	571.663	1075	State	6	19	95	12.0132	1903	0	1903
1904	1	8754.22	377.601	848	State	6	19	95	12.0521	1904	0	1904
1905	1	8825.2	388.377	495	State	6	19	95	12.0918	1905	0	1905
1906	1	7695.32	730.292	513	State	6	19	95	12.1321	1906	0	1906
1907	2	7682.86	530.893	0	Division	1	1	4	12.0243	1907	0	1907
1908	1	7609.15	561.025	68	Division	1	1	4	11.9844	1908	0	1908
1909	1	7160.35	683.313	62	Division	1	1	4	11.9452	1909	0	1909
1910	1	7218.4	665.324	43	Division	1	1	4	11.9067	1910	0	1910
1911	1	8032.65	460.214	104	Division	1	1	4	11.869	1911	0	1911
1912	0	7839.74	513.273	23	Division	1	1	4	11.8321	1912	0	1912
1913	2	8230.5	407.654	0	Division	1	1	4	11.796	1913	0	1913
1914	0	7679.34	559.44	17	Division	1	1	4	11.7263	1914	0	1914
1915	2	8577.56	312.294	0	Division	1	4	20	11.6598	1915	0	1915
1916	0	8858.29	282.691	13	Division	1	4	20	11.6278	1916	0	1916
1917	0	9244.1	172.756	0	Division	1	4	20	11.5968	1917	0	1917
1918	0	8846.14	258.616	24	Division	1	4	20	11.5666	1918	0	1918
1919	0	8183.3	469.614	1	Division	1	4	20	11.5373	1919	0	1919
1920	0	7931.35	541.175	0	Division	1	4	20	11.5089	1920	0	1920
1921	0	8332.47	454.839	16	Division	1	4	20	11.4814	1921	0	1921
1922	0	8533.25	396.847	15	Division	1	4	20	11.4548	1922	0	1922
1923	2	8676.05	353.068	1	Division	1	4	20	11.4291	1923	0	1923
1924	2	9030.4	273.081	2	Division	1	4	21	11.4044	1924	0	1924
1925	0	8947.72	297.278	8	Division	1	4	21	11.3806	1925	0	1925
1926	2	9486.3	136.839	1	Division	1	4	21	11.3577	1926	0	1926
1927	0	9655.58	87.3931	4	Division	1	5	24	11.3358	1927	0	1927
1928	2	9833.59	34.4723	0	Division	1	5	24	11.3148	1928	0	1928
1929	0	9317.29	160.287	18	Division	1	5	24	11.2948	1929	0	1929
1930	0	8474.8	401.845	12	Division	1	5	24	11.2758	1930	0	1930
1931	0	8090.69	509.456	9	Division	1	5	24	11.2577	1931	0	1931
1932	0	7885.97	568.066	17	Division	1	5	24	11.2406	1932	0	1932
1933	0	8755.37	370.169	8	Division	1	5	27	11.2244	1933	0	1933
1934	0	9619.42	135.875	16	Division	1	5	27	11.2092	1934	0	1934
1935	2	9843.82	68.5284	1	Division	1	5	27	11.195	1935	0	1935
1936	0	9332.42	223.528	13	Division	1	5	25	11.1817	1936	0	1936
1937	0	8466.31	483.72	13	Division	1	5	25	11.1694	1937	0	1937
1938	0	8986.25	362.144	0	Division	1	5	25	11.158	1938	0	1938
1939	0	9045.24	160.823	0	State	9	30	147	11.2843	1939	0	1939
1940	0	8983.67	200.636	18	State	9	30	150	11.3429	1940	0	1940
1941	0	9629.32	22.7749	15	State	9	30	150	11.3642	1941	0	1941
1942	1	9510.06	61.0126	38	State	9	30	150	11.3866	1942	0	1942
1943	0	9332.9	110.041	15	State	9	30	150	11.4098	1943	0	1943
1944	0	9677.97	80.4704	8	State	9	30	148	11.434	1944	0	1944
1945	1	9781.78	102.727	18	State	9	30	148	11.4592	1945	0	1945
1946	0	9939.25	54.9471	15	State	9	30	148	11.4853	1946	0	1946
1947	0	9484.4	231.264	10	State	9	30	148	11.5124	1947	0	1947
1948	1	9409.6	254.513	30	State	9	30	148	11.5404	1948	0	1948
1949	1	10064.9	112.013	44	State	6	17	90	11.5693	1949	0	1949
1950	1	9720.01	241.771	46	State	6	17	90	11.5991	1950	0	1950
1951	1	8861.77	522.122	83	State	6	17	90	11.6299	1951	0	1951
1952	1	8504.39	666.703	41	State	6	17	90	11.6616	1952	0	1952
1953	1	9394.12	372.416	21	State	6	17	90	11.6942	1953	0	1953
1954	1	9403.85	290.919	274	State	6	17	90	11.7276	1954	0	1954
1955	1	7338.47	669.632	1189	State	6	17	90	11.7619	1955	0	1955
1956	1	5775.54	1104.02	1211	State	6	17	90	11.7971	1956	0	1956
1957	1	4428.71	452.406	1527	State	6	19	95	11.8331	1957	0	1957
1958	1	6259.34	199.559	810	State	6	19	95	11.87	1958	0	1958
1959	1	9443.96	257.893	513	State	6	19	95	11.9076	1959	0	1959
1960	1	8927.04	377.16	516	State	6	19	95	11.946	1960	0	1960
1961	1	9190.8	296.426	351	State	6	19	95	11.9851	1961	0	1961
1962	1	8583.06	483.466	483	State	6	19	95	12.025	1962	0	1962
1963	1	7642.16	771.616	602	State	6	19	95	12.0656	1963	0	1963
1964	1	7194.7	676.958	128	Division	1	1	4	11.9124	1964	0	1964
1965	1	6206.55	946.666	128	Division	1	1	4	11.873	1965	0	1965
1966	1	7450.08	628.968	41	Division	1	1	4	11.8343	1966	0	1966
1967	1	8096.49	441.466	49	Division	1	1	4	11.7964	1967	0	1967
1968	0	7427.22	625.409	23	Division	1	1	4	11.7592	1968	0	1968
1969	0	7950.39	509.759	18	Division	1	1	4	11.7229	1969	0	1969
1970	0	8930.41	284.774	9	Division	1	4	22	11.6189	1970	0	1970
1971	0	8631.21	371.345	14	Division	1	4	22	11.5859	1971	0	1971
1972	0	8671.43	358.553	21	Division	1	4	22	11.5538	1972	0	1972
1973	0	9261.96	187.813	8	Division	1	4	22	11.5225	1973	0	1973
1974	2	9250.42	165.335	18	Division	1	4	20	11.4922	1974	0	1974
1975	0	8921.6	281.381	11	Division	1	4	20	11.4627	1975	0	1975
1976	0	8512.17	399.38	15	Division	1	4	20	11.4342	1976	0	1976
1977	0	8815.93	312.061	0	Division	1	4	20	11.4065	1977	0	1977
1978	0	8587.59	377.878	0	Division	1	4	20	11.3798	1978	0	1978
1979	0	8459.99	412.511	5	Division	1	4	20	11.354	1979	0	1979
1980	0	8627.83	389.007	4	Division	1	4	21	11.3291	1980	0	1980
1981	0	9064.82	261.256	7	Division	1	4	21	11.3052	1981	0	1981
1982	2	9502.84	155.505	1	Division	1	4	21	11.2822	1982	0	1982
1983	0	9085.54	279.441	4	Division	1	5	24	11.2602	1983	0	1983
1984	0	9719.21	88.6956	13	Division	1	5	24	11.2392	1984	0	1984
1985	0	9643.84	87.1529	11	Division	1	5	24	11.2191	1985	0	1985
1986	0	9183.23	221.322	11	Division	1	5	24	11.1999	1986	0	1986
1987	0	8852.19	289.241	14	Division	1	5	24	11.1818	1987	0	1987
1988	0	8434.89	408.539	13	Division	1	5	27	11.1646	1988	0	1988
1989	0	9115.94	261.575	15	Division	1	5	27	11.1483	1989	0	1989
1990	0	9825.22	71.9613	9	Division	1	5	27	11.1331	1990	0	1990
1991	0	10006.3	17.6954	0	Division	1	5	27	11.1188	1991	0	1991
1992	0	9500.88	195.68	15	Division	1	5	25	11.1055	1992	0	1992
1993	0	8650.52	454.986	13	Division	1	5	25	11.0931	1993	0	1993
1994	0	9159.31	306.066	13	Division	1	5	25	11.0817	1994	0	1994
1995	0	9510.62	204.402	20	Division	1	5	25	11.0712	1995	0	1995
1996	0	9522.43	200.773	8	Division	1	5	25	11.0617	1996	0	1996
1997	0	8725.7	421.189	12	Division	1	5	25	11.0531	1997	0	1997
1998	0	8659.02	311.581	14	State	9	30	147	11.2119	1998	0	1998
1999	0	9153.8	152.8	18	State	9	30	150	11.2712	1999	0	1999
[truncated: 301,070+ more rows]
